# Supplementary material for: Ethyl 1-[2-(morpholin-4-yl)eth­yl]-2-[4-(trifluoro­meth­yl)phen­yl]-1H-benzimid­azole-5-carboxyl­ate
Source: Acta Crystallogr Sect E Struct Rep Online. 2011 Apr 29;67(Pt 5):o1215. doi: 10.1107/S1600536811014619 (PMC3089142; doi:10.1107/S1600536811014619)
Supplement: Supplementary file 1 [file e-67-o1215-sup1.cif]

##############################################################################
#                                                                            #
# This CIF contains the data in a paper accepted for publication in          #
# Acta Crystallographica Section E. It conforms to the requirements of       #
# Notes for Authors for Acta Crystallographica Section E, and has been       #
# peer reviewed under the auspices of the IUCr Commission on Journals.       #
#                                                                            #
# Full details of the Crystallographic Information File format               #
# are given in the paper "The Crystallographic Information File (CIF):       #
# a New Standard Archive File for Crystallography" by S. R. Hall, F. H.      #
# Allen and I. D. Brown [Acta Cryst. (1991), A47, 655-685].                  #
#                                                                            #
# The current version of the core CIF dictionary is obtainable from          #
# ftp://ftp.iucr.org/pub/cif_core.dic.                                       #
#                                                                            #
# Software is freely available for graphical display of the structure(s)     #
# in this CIF. For information consult the CIF software page                 #
# http://www.iucr.org/resources/cif/software.                                #
#                                                                            #
# This file may be used for bona fide research purposes within the           #
# scientific community so long as proper attribution is given to the journal # 
# article from which it was obtained.                                        #
#                                                                            #
##############################################################################
data_global
_audit_creation_method     'form.cif (version 2.0)'
_journal_data_validation_number     ?
_journal_date_recd_electronic     2011-04-15
_journal_date_accepted     2011-04-19
_journal_name_full     'Acta Crystallographica, Section E'
_journal_year     2011
_journal_volume     67
_journal_issue      5
_journal_page_first     o1215
_journal_page_last     o1215
_journal_paper_category     QO
_journal_coeditor_code     HB5849
_publ_contact_author_name     'Professor Fun, Hoong-Kun'
_publ_contact_author_address
;
X-ray Crystallography Unit
School of Physics
Universiti Sains Malaysia
11800 USM, Penang
Malaysia
;
_publ_contact_author_email     hkfun@usm.my
_publ_contact_author_fax     '604 6579150'
_publ_contact_author_phone     '604 6533652'
_publ_section_title
;\
Ethyl
1-[2-(morpholin-4-yl)ethyl]-2-[4-(trifluoromethyl)phenyl]-1<i>H</i>-\
benzimidazole-5-carboxylate
;
loop_
    _publ_author_name
    _publ_author_footnote
    _publ_author_address
    'Yeong Keng Yoon' ?
;
Institute for Research in Molecular Medicine
Universiti Sains Malaysia
Minden 11800
Penang
Malaysia
;
    'Mohamed Ashraf Ali' ?
;
Institute for Research in Molecular Medicine
Universiti Sains Malaysia
Minden 11800
Penang
Malaysia
;
    'Tan Soo Choon' ?
;
Institute for Research in Molecular Medicine
Universiti Sains Malaysia
Minden 11800
Penang
Malaysia
;
    'Madhukar Hemamalini' ?
;
X-ray Crystallography Unit
School of Physics
Universiti Sains Malaysia
11800 USM, Penang
Malaysia
;
    'Hoong-Kun Fun'
;
Thomson Reuters ResearcherID: A-3561-2009.
;
;
X-ray Crystallography Unit
School of Physics
Universiti Sains Malaysia
11800 USM, Penang
Malaysia
;
data_I
_audit_creation_method     SHELXL97
_chemical_name_systematic
;
Ethyl 1-[2-(morpholin-4-yl)ethyl]-2-[4-(trifluoromethyl)phenyl]-1<i>H</i>-
benzimidazole-5-carboxylate
;
_chemical_name_common     ?
_chemical_formula_moiety     'C23 H24 F3 N3 O3'
_chemical_formula_sum     'C23 H24 F3 N3 O3'
_chemical_formula_iupac     'C23 H24 F3 N3 O3'
_chemical_formula_weight     447.45
_chemical_melting_point     ?
_symmetry_cell_setting     triclinic
_symmetry_space_group_name_H-M     'P -1'
_symmetry_space_group_name_Hall     '-P 1'
loop_
    _symmetry_equiv_pos_as_xyz
    'x, y, z'
    '-x, -y, -z'
_cell_length_a     10.1463(2)
_cell_length_b     10.5595(2)
_cell_length_c     11.5775(2)
_cell_angle_alpha     96.8680(10)
_cell_angle_beta     109.6380(10)
_cell_angle_gamma     110.8330(10)
_cell_volume     1050.83(3)
_cell_formula_units_Z     2
_cell_measurement_reflns_used     9996
_cell_measurement_theta_min     2.35
_cell_measurement_theta_max     30.12
_cell_measurement_temperature     100.0(10)
_exptl_crystal_description     block
_exptl_crystal_colour     colourless
_exptl_crystal_size_max     0.51
_exptl_crystal_size_mid     0.33
_exptl_crystal_size_min     0.19
_exptl_crystal_density_diffrn     1.414
_exptl_crystal_density_meas     ?
_exptl_crystal_density_method     'not measured'
_exptl_crystal_F_000     468
_exptl_absorpt_coefficient_mu     0.112
_exptl_absorpt_correction_type     multi-scan
_exptl_absorpt_process_details     '(SADABS; Bruker, 2009)'
_exptl_absorpt_correction_T_min     0.945
_exptl_absorpt_correction_T_max     0.979
_exptl_special_details
;
The crystal was placed in the cold stream of an Oxford Cryosystems Cobra
open-flow nitrogen cryostat (Cosier & Glazer, 1986) operating at
100.0(1) K.
;
_diffrn_ambient_temperature     100.0(10)
_diffrn_radiation_type     MoK\a
_diffrn_radiation_wavelength     0.71073
_diffrn_radiation_source     'fine-focus sealed tube'
_diffrn_radiation_monochromator     graphite
_diffrn_measurement_device_type     'Bruker SMART APEXII CCD'
_diffrn_measurement_method     '\f and \w'
_diffrn_detector_area_resol_mean     .
_diffrn_reflns_number     22546
_diffrn_reflns_av_R_equivalents     0.0239
_diffrn_reflns_av_sigmaI/netI     0.0213
_diffrn_reflns_theta_min     1.94
_diffrn_reflns_theta_max     30.16
_diffrn_reflns_theta_full     30.16
_diffrn_measured_fraction_theta_max     0.985
_diffrn_measured_fraction_theta_full     0.985
_diffrn_reflns_limit_h_min     -14
_diffrn_reflns_limit_h_max     14
_diffrn_reflns_limit_k_min     -14
_diffrn_reflns_limit_k_max     14
_diffrn_reflns_limit_l_min     -16
_diffrn_reflns_limit_l_max     15
_diffrn_standards_number     0
_diffrn_standards_interval_count     .
_diffrn_standards_interval_time     .
_diffrn_standards_decay_%     ?
_refine_special_details
;
 Refinement of F^2^ against ALL reflections.  The weighted R-factor wR and
 goodness of fit S are based on F^2^, conventional R-factors R are based
 on F, with F set to zero for negative F^2^. The threshold expression of
 F^2^ > 2sigma(F^2^) is used only for calculating R-factors(gt) etc. and is
 not relevant to the choice of reflections for refinement.  R-factors based
 on F^2^ are statistically about twice as large as those based on F, and R-
 factors based on ALL data will be even larger.
;
_reflns_number_total     6122
_reflns_number_gt     5266
_reflns_threshold_expression     I>2\s(I)
_refine_ls_structure_factor_coef     Fsqd
_refine_ls_matrix_type     full
_refine_ls_R_factor_all     0.0450
_refine_ls_R_factor_gt     0.0382
_refine_ls_wR_factor_gt     0.1002
_refine_ls_wR_factor_ref     0.1055
_refine_ls_goodness_of_fit_ref     1.029
_refine_ls_restrained_S_all     1.029
_refine_ls_number_reflns     6122
_refine_ls_number_parameters     290
_refine_ls_number_restraints     0
_refine_ls_hydrogen_treatment     constr
_refine_ls_weighting_scheme     calc
_refine_ls_weighting_details
       'calc w = 1/[\s^2^(Fo^2^)+(0.0561P)^2^+0.2843P] where P=(Fo^2^+2Fc^2^)/3'
_atom_sites_solution_hydrogens     geom
_atom_sites_solution_primary     direct
_atom_sites_solution_secondary     difmap
_refine_ls_shift/su_max     0.001
_refine_ls_shift/su_mean     0.000
_refine_diff_density_max     0.425
_refine_diff_density_min     -0.264
_refine_ls_extinction_method     none
_refine_ls_extinction_coef     ?
loop_
    _atom_type_symbol
    _atom_type_description
    _atom_type_scat_dispersion_real
    _atom_type_scat_dispersion_imag
    _atom_type_scat_source
    'C' 'C' 0.0033 0.0016
                         'International Tables Vol C Tables 4.2.6.8 and 6.1.1.4'
    'H' 'H' 0.0000 0.0000
                         'International Tables Vol C Tables 4.2.6.8 and 6.1.1.4'
    'N' 'N' 0.0061 0.0033
                         'International Tables Vol C Tables 4.2.6.8 and 6.1.1.4'
    'O' 'O' 0.0106 0.0060
                         'International Tables Vol C Tables 4.2.6.8 and 6.1.1.4'
    'F' 'F' 0.0171 0.0103
                         'International Tables Vol C Tables 4.2.6.8 and 6.1.1.4'
_computing_data_collection     'APEX2 (Bruker, 2009)'
_computing_cell_refinement     'SAINT (Bruker, 2009)'
_computing_data_reduction     'SAINT (Bruker, 2009)'
_computing_structure_solution     'SHELXTL (Sheldrick, 2008)'
_computing_structure_refinement     'SHELXTL (Sheldrick, 2008)'
_computing_molecular_graphics     'SHELXTL (Sheldrick, 2008)'
_computing_publication_material
;
SHELXTL (Sheldrick, 2008) and PLATON (Spek, 2009)
;
loop_
    _atom_site_type_symbol
    _atom_site_label
    _atom_site_fract_x
    _atom_site_fract_y
    _atom_site_fract_z
    _atom_site_U_iso_or_equiv
    _atom_site_adp_type
    _atom_site_calc_flag
    _atom_site_refinement_flags
    _atom_site_occupancy
    _atom_site_symmetry_multiplicity
    _atom_site_disorder_assembly
    _atom_site_disorder_group
    F F1 0.57861(8) 1.42374(7) 0.30620(7) 0.02777(15) Uani d . 1 1 . .
    F F2 0.46917(8) 1.29209(7) 0.11309(6) 0.02950(16) Uani d . 1 1 . .
    F F3 0.71291(8) 1.42604(7) 0.19595(7) 0.02843(15) Uani d . 1 1 . .
    O O1 0.69592(9) 0.47558(8) 0.74341(7) 0.02040(15) Uani d . 1 1 . .
    O O2 0.85918(10) 0.40173(9) 0.69712(8) 0.02932(18) Uani d . 1 1 . .
    O O3 1.19661(9) 0.84859(9) 0.01681(7) 0.02600(17) Uani d . 1 1 . .
    N N1 0.83537(9) 0.85327(9) 0.38581(8) 0.01618(16) Uani d . 1 1 . .
    N N2 0.65751(9) 0.82663(9) 0.46835(8) 0.01700(16) Uani d . 1 1 . .
    N N3 0.98967(9) 0.86116(8) 0.13194(7) 0.01548(15) Uani d . 1 1 . .
    C C1 0.73153(11) 0.74099(10) 0.50627(9) 0.01619(17) Uani d . 1 1 . .
    C C2 0.71070(11) 0.64983(10) 0.58354(9) 0.01726(18) Uani d . 1 1 . .
    H H2A 0.6343 0.6359 0.6167 0.021 Uiso calc R 1 1 . .
    C C3 0.80658(11) 0.58039(10) 0.60970(9) 0.01745(18) Uani d . 1 1 . .
    C C4 0.92137(11) 0.60204(10) 0.56165(9) 0.01902(18) Uani d . 1 1 . .
    H H4A 0.9867 0.5550 0.5839 0.023 Uiso calc R 1 1 . .
    C C5 0.94156(11) 0.68952(10) 0.48328(9) 0.01836(18) Uani d . 1 1 . .
    H H5A 1.0176 0.7028 0.4498 0.022 Uiso calc R 1 1 . .
    C C6 0.84348(11) 0.75739(10) 0.45626(9) 0.01645(17) Uani d . 1 1 . .
    C C7 0.72211(11) 0.89169(10) 0.39757(9) 0.01597(17) Uani d . 1 1 . .
    C C8 0.68579(11) 1.00214(10) 0.34664(9) 0.01626(17) Uani d . 1 1 . .
    C C9 0.69019(11) 1.02693(10) 0.23121(9) 0.01882(18) Uani d . 1 1 . .
    H H9A 0.7115 0.9671 0.1792 0.023 Uiso calc R 1 1 . .
    C C10 0.66367(11) 1.13828(11) 0.19277(9) 0.01912(19) Uani d . 1 1 . .
    H H10A 0.6688 1.1559 0.1155 0.023 Uiso calc R 1 1 . .
    C C11 0.62940(11) 1.22431(10) 0.26810(9) 0.01741(18) Uani d . 1 1 . .
    C C12 0.61869(11) 1.19837(10) 0.38023(9) 0.01806(18) Uani d . 1 1 . .
    H H12A 0.5924 1.2558 0.4298 0.022 Uiso calc R 1 1 . .
    C C13 0.64690(11) 1.08740(10) 0.41914(9) 0.01761(18) Uani d . 1 1 . .
    H H13A 0.6397 1.0692 0.4957 0.021 Uiso calc R 1 1 . .
    C C14 0.59851(12) 1.34179(11) 0.22216(10) 0.02011(19) Uani d . 1 1 . .
    C C15 0.79184(12) 0.47723(11) 0.68685(9) 0.01946(19) Uani d . 1 1 . .
    C C16 0.67213(13) 0.37082(11) 0.81448(10) 0.0224(2) Uani d . 1 1 . .
    H H16A 0.7715 0.3881 0.8834 0.027 Uiso calc R 1 1 . .
    H H16B 0.6290 0.2752 0.7573 0.027 Uiso calc R 1 1 . .
    C C17 0.56154(14) 0.38291(12) 0.86957(11) 0.0266(2) Uani d . 1 1 . .
    H H17A 0.5412 0.3120 0.9164 0.040 Uiso calc R 1 1 . .
    H H17B 0.4645 0.3676 0.8006 0.040 Uiso calc R 1 1 . .
    H H17C 0.6065 0.4771 0.9277 0.040 Uiso calc R 1 1 . .
    C C18 0.94152(11) 0.90747(10) 0.32523(9) 0.01693(17) Uani d . 1 1 . .
    H H18A 1.0476 0.9268 0.3839 0.020 Uiso calc R 1 1 . .
    H H18B 0.9416 0.9972 0.3083 0.020 Uiso calc R 1 1 . .
    C C19 0.89489(11) 0.80215(10) 0.20000(9) 0.01663(17) Uani d . 1 1 . .
    H H19A 0.9059 0.7163 0.2182 0.020 Uiso calc R 1 1 . .
    H H19B 0.7850 0.7747 0.1453 0.020 Uiso calc R 1 1 . .
    C C20 1.15464(11) 0.90256(10) 0.20837(9) 0.01811(18) Uani d . 1 1 . .
    H H20A 1.1691 0.8211 0.2350 0.022 Uiso calc R 1 1 . .
    H H20B 1.1916 0.9786 0.2861 0.022 Uiso calc R 1 1 . .
    C C21 1.24758(12) 0.95334(12) 0.13135(10) 0.0243(2) Uani d . 1 1 . .
    H H21A 1.2383 1.0386 0.1099 0.029 Uiso calc R 1 1 . .
    H H21B 1.3579 0.9794 0.1835 0.029 Uiso calc R 1 1 . .
    C C22 1.03751(13) 0.81211(12) -0.05885(10) 0.0251(2) Uani d . 1 1 . .
    H H22A 1.0017 0.7401 -0.1390 0.030 Uiso calc R 1 1 . .
    H H22B 1.0260 0.8964 -0.0811 0.030 Uiso calc R 1 1 . .
    C C23 0.93906(12) 0.75531(11) 0.01281(9) 0.02070(19) Uani d . 1 1 . .
    H H23A 0.8295 0.7302 -0.0411 0.025 Uiso calc R 1 1 . .
    H H23B 0.9475 0.6691 0.0324 0.025 Uiso calc R 1 1 . .
loop_
    _atom_site_aniso_label
    _atom_site_aniso_U_11
    _atom_site_aniso_U_22
    _atom_site_aniso_U_33
    _atom_site_aniso_U_12
    _atom_site_aniso_U_13
    _atom_site_aniso_U_23
    F1 0.0374(4) 0.0265(3) 0.0319(3) 0.0204(3) 0.0199(3) 0.0113(3)
    F2 0.0268(3) 0.0292(3) 0.0280(3) 0.0123(3) 0.0044(3) 0.0108(3)
    F3 0.0285(3) 0.0250(3) 0.0394(4) 0.0103(3) 0.0210(3) 0.0170(3)
    O1 0.0242(4) 0.0216(3) 0.0227(3) 0.0115(3) 0.0144(3) 0.0110(3)
    O2 0.0365(5) 0.0326(4) 0.0379(4) 0.0238(4) 0.0239(4) 0.0197(4)
    O3 0.0221(4) 0.0328(4) 0.0221(4) 0.0077(3) 0.0141(3) 0.0018(3)
    N1 0.0163(4) 0.0184(4) 0.0177(4) 0.0081(3) 0.0103(3) 0.0056(3)
    N2 0.0174(4) 0.0192(4) 0.0174(4) 0.0086(3) 0.0095(3) 0.0057(3)
    N3 0.0150(4) 0.0176(4) 0.0145(3) 0.0055(3) 0.0083(3) 0.0043(3)
    C1 0.0162(4) 0.0176(4) 0.0162(4) 0.0076(3) 0.0082(3) 0.0034(3)
    C2 0.0175(4) 0.0195(4) 0.0176(4) 0.0082(3) 0.0098(3) 0.0056(3)
    C3 0.0190(4) 0.0182(4) 0.0164(4) 0.0080(3) 0.0085(3) 0.0049(3)
    C4 0.0198(4) 0.0210(4) 0.0199(4) 0.0109(4) 0.0099(4) 0.0053(3)
    C5 0.0173(4) 0.0210(4) 0.0202(4) 0.0089(4) 0.0109(3) 0.0050(3)
    C6 0.0167(4) 0.0170(4) 0.0161(4) 0.0064(3) 0.0085(3) 0.0034(3)
    C7 0.0159(4) 0.0180(4) 0.0158(4) 0.0074(3) 0.0085(3) 0.0039(3)
    C8 0.0151(4) 0.0176(4) 0.0170(4) 0.0064(3) 0.0081(3) 0.0046(3)
    C9 0.0213(5) 0.0213(4) 0.0181(4) 0.0102(4) 0.0116(4) 0.0056(3)
    C10 0.0198(4) 0.0231(5) 0.0197(4) 0.0098(4) 0.0125(4) 0.0081(4)
    C11 0.0157(4) 0.0178(4) 0.0197(4) 0.0067(3) 0.0085(3) 0.0061(3)
    C12 0.0181(4) 0.0206(4) 0.0170(4) 0.0093(4) 0.0081(3) 0.0036(3)
    C13 0.0182(4) 0.0213(4) 0.0159(4) 0.0091(4) 0.0091(3) 0.0053(3)
    C14 0.0195(5) 0.0208(4) 0.0223(4) 0.0084(4) 0.0106(4) 0.0075(4)
    C15 0.0207(5) 0.0205(4) 0.0184(4) 0.0088(4) 0.0090(4) 0.0059(3)
    C16 0.0252(5) 0.0226(5) 0.0237(5) 0.0107(4) 0.0121(4) 0.0124(4)
    C17 0.0309(6) 0.0267(5) 0.0272(5) 0.0115(4) 0.0170(4) 0.0111(4)
    C18 0.0164(4) 0.0181(4) 0.0180(4) 0.0056(3) 0.0110(3) 0.0043(3)
    C19 0.0153(4) 0.0173(4) 0.0178(4) 0.0049(3) 0.0100(3) 0.0036(3)
    C20 0.0151(4) 0.0216(4) 0.0170(4) 0.0056(3) 0.0086(3) 0.0040(3)
    C21 0.0198(5) 0.0266(5) 0.0224(5) 0.0028(4) 0.0131(4) 0.0022(4)
    C22 0.0242(5) 0.0318(5) 0.0175(4) 0.0080(4) 0.0115(4) 0.0040(4)
    C23 0.0190(4) 0.0230(5) 0.0165(4) 0.0050(4) 0.0088(3) 0.0011(3)
_geom_special_details
;
 All esds (except the esd in the dihedral angle between two l.s. planes)
 are estimated using the full covariance matrix.  The cell esds are taken
 into account individually in the estimation of esds in distances, angles
 and torsion angles; correlations between esds in cell parameters are only
 used when they are defined by crystal symmetry.  An approximate (isotropic)
 treatment of cell esds is used for estimating esds involving l.s. planes.
;
loop_
    _geom_bond_atom_site_label_1
    _geom_bond_atom_site_label_2
    _geom_bond_site_symmetry_2
    _geom_bond_distance
    _geom_bond_publ_flag
    F1 C14 . 1.3384(12) ?
    F2 C14 . 1.3528(12) ?
    F3 C14 . 1.3407(12) ?
    O1 C15 . 1.3399(12) ?
    O1 C16 . 1.4561(12) ?
    O2 C15 . 1.2132(13) ?
    O3 C21 . 1.4251(13) ?
    O3 C22 . 1.4311(13) ?
    N1 C6 . 1.3815(12) ?
    N1 C7 . 1.3883(12) ?
    N1 C18 . 1.4646(12) ?
    N2 C7 . 1.3224(12) ?
    N2 C1 . 1.3896(12) ?
    N3 C19 . 1.4610(12) ?
    N3 C23 . 1.4704(12) ?
    N3 C20 . 1.4722(12) ?
    C1 C2 . 1.4000(13) ?
    C1 C6 . 1.4077(13) ?
    C2 C3 . 1.3922(13) ?
    C2 H2A . 0.9500 ?
    C3 C4 . 1.4124(13) ?
    C3 C15 . 1.4878(13) ?
    C4 C5 . 1.3818(14) ?
    C4 H4A . 0.9500 ?
    C5 C6 . 1.3977(13) ?
    C5 H5A . 0.9500 ?
    C7 C8 . 1.4724(13) ?
    C8 C13 . 1.4019(13) ?
    C8 C9 . 1.4042(13) ?
    C9 C10 . 1.3865(14) ?
    C9 H9A . 0.9500 ?
    C10 C11 . 1.3950(13) ?
    C10 H10A . 0.9500 ?
    C11 C12 . 1.3895(13) ?
    C11 C14 . 1.4975(14) ?
    C12 C13 . 1.3915(13) ?
    C12 H12A . 0.9500 ?
    C13 H13A . 0.9500 ?
    C16 C17 . 1.4986(15) ?
    C16 H16A . 0.9900 ?
    C16 H16B . 0.9900 ?
    C17 H17A . 0.9800 ?
    C17 H17B . 0.9800 ?
    C17 H17C . 0.9800 ?
    C18 C19 . 1.5303(13) ?
    C18 H18A . 0.9900 ?
    C18 H18B . 0.9900 ?
    C19 H19A . 0.9900 ?
    C19 H19B . 0.9900 ?
    C20 C21 . 1.5139(13) ?
    C20 H20A . 0.9900 ?
    C20 H20B . 0.9900 ?
    C21 H21A . 0.9900 ?
    C21 H21B . 0.9900 ?
    C22 C23 . 1.5152(14) ?
    C22 H22A . 0.9900 ?
    C22 H22B . 0.9900 ?
    C23 H23A . 0.9900 ?
    C23 H23B . 0.9900 ?
loop_
    _geom_angle_atom_site_label_1
    _geom_angle_atom_site_label_2
    _geom_angle_atom_site_label_3
    _geom_angle_site_symmetry_1
    _geom_angle_site_symmetry_3
    _geom_angle
    _geom_angle_publ_flag
    C15 O1 C16 . . 114.83(8) ?
    C21 O3 C22 . . 109.12(8) ?
    C6 N1 C7 . . 106.10(8) ?
    C6 N1 C18 . . 123.21(8) ?
    C7 N1 C18 . . 130.41(8) ?
    C7 N2 C1 . . 105.02(8) ?
    C19 N3 C23 . . 109.01(7) ?
    C19 N3 C20 . . 111.75(7) ?
    C23 N3 C20 . . 108.99(7) ?
    N2 C1 C2 . . 129.84(9) ?
    N2 C1 C6 . . 109.97(8) ?
    C2 C1 C6 . . 120.18(9) ?
    C3 C2 C1 . . 117.21(9) ?
    C3 C2 H2A . . 121.4 ?
    C1 C2 H2A . . 121.4 ?
    C2 C3 C4 . . 121.52(9) ?
    C2 C3 C15 . . 122.16(9) ?
    C4 C3 C15 . . 116.30(9) ?
    C5 C4 C3 . . 122.02(9) ?
    C5 C4 H4A . . 119.0 ?
    C3 C4 H4A . . 119.0 ?
    C4 C5 C6 . . 116.02(9) ?
    C4 C5 H5A . . 122.0 ?
    C6 C5 H5A . . 122.0 ?
    N1 C6 C5 . . 131.06(9) ?
    N1 C6 C1 . . 105.89(8) ?
    C5 C6 C1 . . 122.99(9) ?
    N2 C7 N1 . . 113.01(8) ?
    N2 C7 C8 . . 122.72(8) ?
    N1 C7 C8 . . 124.07(8) ?
    C13 C8 C9 . . 118.97(9) ?
    C13 C8 C7 . . 117.53(8) ?
    C9 C8 C7 . . 123.49(8) ?
    C10 C9 C8 . . 120.37(9) ?
    C10 C9 H9A . . 119.8 ?
    C8 C9 H9A . . 119.8 ?
    C9 C10 C11 . . 119.71(9) ?
    C9 C10 H10A . . 120.1 ?
    C11 C10 H10A . . 120.1 ?
    C12 C11 C10 . . 120.83(9) ?
    C12 C11 C14 . . 121.00(9) ?
    C10 C11 C14 . . 118.13(9) ?
    C11 C12 C13 . . 119.28(9) ?
    C11 C12 H12A . . 120.4 ?
    C13 C12 H12A . . 120.4 ?
    C12 C13 C8 . . 120.76(9) ?
    C12 C13 H13A . . 119.6 ?
    C8 C13 H13A . . 119.6 ?
    F1 C14 F3 . . 107.03(8) ?
    F1 C14 F2 . . 106.57(8) ?
    F3 C14 F2 . . 106.04(8) ?
    F1 C14 C11 . . 112.96(8) ?
    F3 C14 C11 . . 112.41(8) ?
    F2 C14 C11 . . 111.39(8) ?
    O2 C15 O1 . . 123.35(9) ?
    O2 C15 C3 . . 123.50(9) ?
    O1 C15 C3 . . 113.15(8) ?
    O1 C16 C17 . . 107.55(8) ?
    O1 C16 H16A . . 110.2 ?
    C17 C16 H16A . . 110.2 ?
    O1 C16 H16B . . 110.2 ?
    C17 C16 H16B . . 110.2 ?
    H16A C16 H16B . . 108.5 ?
    C16 C17 H17A . . 109.5 ?
    C16 C17 H17B . . 109.5 ?
    H17A C17 H17B . . 109.5 ?
    C16 C17 H17C . . 109.5 ?
    H17A C17 H17C . . 109.5 ?
    H17B C17 H17C . . 109.5 ?
    N1 C18 C19 . . 111.25(8) ?
    N1 C18 H18A . . 109.4 ?
    C19 C18 H18A . . 109.4 ?
    N1 C18 H18B . . 109.4 ?
    C19 C18 H18B . . 109.4 ?
    H18A C18 H18B . . 108.0 ?
    N3 C19 C18 . . 111.69(7) ?
    N3 C19 H19A . . 109.3 ?
    C18 C19 H19A . . 109.3 ?
    N3 C19 H19B . . 109.3 ?
    C18 C19 H19B . . 109.3 ?
    H19A C19 H19B . . 107.9 ?
    N3 C20 C21 . . 110.18(8) ?
    N3 C20 H20A . . 109.6 ?
    C21 C20 H20A . . 109.6 ?
    N3 C20 H20B . . 109.6 ?
    C21 C20 H20B . . 109.6 ?
    H20A C20 H20B . . 108.1 ?
    O3 C21 C20 . . 111.87(8) ?
    O3 C21 H21A . . 109.2 ?
    C20 C21 H21A . . 109.2 ?
    O3 C21 H21B . . 109.2 ?
    C20 C21 H21B . . 109.2 ?
    H21A C21 H21B . . 107.9 ?
    O3 C22 C23 . . 110.72(8) ?
    O3 C22 H22A . . 109.5 ?
    C23 C22 H22A . . 109.5 ?
    O3 C22 H22B . . 109.5 ?
    C23 C22 H22B . . 109.5 ?
    H22A C22 H22B . . 108.1 ?
    N3 C23 C22 . . 110.37(8) ?
    N3 C23 H23A . . 109.6 ?
    C22 C23 H23A . . 109.6 ?
    N3 C23 H23B . . 109.6 ?
    C22 C23 H23B . . 109.6 ?
    H23A C23 H23B . . 108.1 ?
loop_
    _geom_torsion_atom_site_label_1
    _geom_torsion_atom_site_label_2
    _geom_torsion_atom_site_label_3
    _geom_torsion_atom_site_label_4
    _geom_torsion_site_symmetry_1
    _geom_torsion_site_symmetry_2
    _geom_torsion_site_symmetry_3
    _geom_torsion_site_symmetry_4
    _geom_torsion
    _geom_torsion_publ_flag
    C7 N2 C1 C2 . . . . 179.25(10) ?
    C7 N2 C1 C6 . . . . 0.28(10) ?
    N2 C1 C2 C3 . . . . -177.58(9) ?
    C6 C1 C2 C3 . . . . 1.29(14) ?
    C1 C2 C3 C4 . . . . 0.72(14) ?
    C1 C2 C3 C15 . . . . -177.84(9) ?
    C2 C3 C4 C5 . . . . -2.01(15) ?
    C15 C3 C4 C5 . . . . 176.62(9) ?
    C3 C4 C5 C6 . . . . 1.14(14) ?
    C7 N1 C6 C5 . . . . -176.49(10) ?
    C18 N1 C6 C5 . . . . -1.98(16) ?
    C7 N1 C6 C1 . . . . 0.82(10) ?
    C18 N1 C6 C1 . . . . 175.33(8) ?
    C4 C5 C6 N1 . . . . 177.86(9) ?
    C4 C5 C6 C1 . . . . 0.94(14) ?
    N2 C1 C6 N1 . . . . -0.71(10) ?
    C2 C1 C6 N1 . . . . -179.79(8) ?
    N2 C1 C6 C5 . . . . 176.88(9) ?
    C2 C1 C6 C5 . . . . -2.20(14) ?
    C1 N2 C7 N1 . . . . 0.27(11) ?
    C1 N2 C7 C8 . . . . -174.75(8) ?
    C6 N1 C7 N2 . . . . -0.71(11) ?
    C18 N1 C7 N2 . . . . -174.67(9) ?
    C6 N1 C7 C8 . . . . 174.22(8) ?
    C18 N1 C7 C8 . . . . 0.26(15) ?
    N2 C7 C8 C13 . . . . 31.52(13) ?
    N1 C7 C8 C13 . . . . -142.93(9) ?
    N2 C7 C8 C9 . . . . -149.33(10) ?
    N1 C7 C8 C9 . . . . 36.21(14) ?
    C13 C8 C9 C10 . . . . 3.05(15) ?
    C7 C8 C9 C10 . . . . -176.09(9) ?
    C8 C9 C10 C11 . . . . -1.29(15) ?
    C9 C10 C11 C12 . . . . -1.17(15) ?
    C9 C10 C11 C14 . . . . -178.85(9) ?
    C10 C11 C12 C13 . . . . 1.81(15) ?
    C14 C11 C12 C13 . . . . 179.42(9) ?
    C11 C12 C13 C8 . . . . 0.00(15) ?
    C9 C8 C13 C12 . . . . -2.40(14) ?
    C7 C8 C13 C12 . . . . 176.78(9) ?
    C12 C11 C14 F1 . . . . 7.10(13) ?
    C10 C11 C14 F1 . . . . -175.22(9) ?
    C12 C11 C14 F3 . . . . 128.35(10) ?
    C10 C11 C14 F3 . . . . -53.98(12) ?
    C12 C11 C14 F2 . . . . -112.80(10) ?
    C10 C11 C14 F2 . . . . 64.87(12) ?
    C16 O1 C15 O2 . . . . -2.71(14) ?
    C16 O1 C15 C3 . . . . 176.96(8) ?
    C2 C3 C15 O2 . . . . 169.88(10) ?
    C4 C3 C15 O2 . . . . -8.74(15) ?
    C2 C3 C15 O1 . . . . -9.78(13) ?
    C4 C3 C15 O1 . . . . 171.59(8) ?
    C15 O1 C16 C17 . . . . -179.41(9) ?
    C6 N1 C18 C19 . . . . 79.90(11) ?
    C7 N1 C18 C19 . . . . -107.04(11) ?
    C23 N3 C19 C18 . . . . -179.88(8) ?
    C20 N3 C19 C18 . . . . 59.59(10) ?
    N1 C18 C19 N3 . . . . 173.79(8) ?
    C19 N3 C20 C21 . . . . 175.96(8) ?
    C23 N3 C20 C21 . . . . 55.41(10) ?
    C22 O3 C21 C20 . . . . 59.43(12) ?
    N3 C20 C21 O3 . . . . -58.04(12) ?
    C21 O3 C22 C23 . . . . -59.79(11) ?
    C19 N3 C23 C22 . . . . -178.76(8) ?
    C20 N3 C23 C22 . . . . -56.55(11) ?
    O3 C22 C23 N3 . . . . 59.56(12) ?
loop_
    _geom_hbond_atom_site_label_D
    _geom_hbond_atom_site_label_H
    _geom_hbond_atom_site_label_A
    _geom_hbond_site_symmetry_A
    _geom_hbond_distance_DH
    _geom_hbond_distance_HA
    _geom_hbond_distance_DA
    _geom_hbond_angle_DHA
    _geom_hbond_publ_flag
    C2 H2A F1 2_676 0.95 2.51 3.4617(15) 175 yes
    C10 H10A O3 2_775 0.95 2.38 3.1889(14) 143 yes
    C20 H20A O2 2_766 0.99 2.52 3.4878(14) 166 yes
