# Supplementary material for: Ethyl 1-[2-(morpholin-4-yl)eth­yl]-2-[4-(trifluoro­meth­yl)phen­yl]-1H-benzimid­azole-5-carboxyl­ate
Source: Acta Crystallogr Sect E Struct Rep Online. 2011 Apr 29;67(Pt 5):o1215. doi: 10.1107/S1600536811014619 (PMC3089142; doi:10.1107/S1600536811014619)
Supplement: Supplementary file 2 [file e-67-o1215-Isup2.hkl]

# 
# h,k,l, Fc-squared, Fo-squared, sigma(Fo-squared) and status flag 
# 
data_I
_shelx_title ' 5ig_0m in P-1 (100K)' 
_shelx_refln_list_code          4 
_shelx_F_calc_maximum      199.34 
_exptl_crystal_F_000       468.00 
_reflns_d_resolution_high  0.7074 
 
loop_ 
 _symmetry_equiv_pos_as_xyz 
 'x, y, z' 
 '-x, -y, -z' 
 
_cell_length_a    10.1463 
_cell_length_b    10.5595 
_cell_length_c    11.5775 
_cell_angle_alpha  96.868 
_cell_angle_beta  109.638 
_cell_angle_gamma 110.833 
 
_shelx_F_squared_multiplier     1.000 
 
loop_ 
 _refln_index_h 
 _refln_index_k 
 _refln_index_l 
 _refln_F_squared_calc 
 _refln_F_squared_meas 
 _refln_F_squared_sigma 
 _refln_observed_status 
   1   0   0       12.88       16.09      1.26 o 
   2   0   0     2250.24     2360.00     26.90 o 
   3   0   0     2047.01     2130.76     24.35 o 
   4   0   0       95.02       93.76      1.28 o 
   5   0   0       49.03       41.45      0.88 o 
   6   0   0      228.10      236.79      9.21 o 
   7   0   0       49.28       40.55      2.04 o 
   8   0   0      323.26      327.48      7.73 o 
   9   0   0      115.23      114.58      4.09 o 
  10   0   0        4.22        3.83      1.20 o 
  11   0   0        4.73        4.47      1.39 o 
  12   0   0        0.44        0.83      1.17 o 
 -12   1   0       35.49       40.77      5.16 o 
 -11   1   0       12.37       10.93      2.67 o 
 -10   1   0      477.95      491.27     16.73 o 
  -9   1   0        3.21        1.34      0.78 o 
  -8   1   0       51.10       50.16      3.03 o 
  -7   1   0       17.18       15.23      1.11 o 
  -6   1   0       23.66       21.12      0.58 o 
  -5   1   0      868.18      935.86     10.15 o 
  -4   1   0      392.26      406.21      5.02 o 
  -3   1   0      585.00      645.41      8.25 o 
  -2   1   0     3244.84     3157.58     33.11 o 
  -1   1   0      664.88      632.23      7.01 o 
   0   1   0        4.19        5.01      0.16 o 
   1   1   0     1392.06     1301.44     11.98 o 
   2   1   0     5112.55     5045.42     43.77 o 
   3   1   0      539.40      587.08      6.46 o 
   4   1   0      432.03      435.70      5.89 o 
   5   1   0      279.48      304.13      4.53 o 
   6   1   0      933.56      986.30     12.72 o 
   7   1   0      261.12      265.48      5.50 o 
   8   1   0       96.61       88.68      3.44 o 
   9   1   0        0.01        0.19      1.20 o 
  10   1   0        0.59        0.57      0.97 o 
  11   1   0       22.31       23.16      2.51 o 
 -12   2   0        2.93        4.39      1.36 o 
 -11   2   0       95.76       90.44      3.84 o 
 -10   2   0      365.35      373.87      8.94 o 
  -9   2   0       31.89       34.29      2.12 o 
  -8   2   0        8.55        8.37      1.54 o 
  -7   2   0       37.53       33.42      1.75 o 
  -6   2   0      656.48      641.08      7.30 o 
  -5   2   0       99.31      107.57      1.65 o 
  -4   2   0      101.79      113.30      1.94 o 
  -3   2   0      686.18      709.57      7.34 o 
  -2   2   0     6081.33     5904.87     58.76 o 
  -1   2   0       56.01       53.75      0.61 o 
   0   2   0      180.11      183.30      1.68 o 
   1   2   0      457.19      421.28      3.49 o 
   2   2   0     1119.73     1192.85     10.38 o 
   3   2   0        7.10        6.52      0.58 o 
   4   2   0      145.37      144.83      2.16 o 
   5   2   0      104.70      113.06      2.46 o 
   6   2   0      285.46      297.76      4.82 o 
   7   2   0      183.93      180.57      4.35 o 
   8   2   0      438.95      445.40     10.18 o 
   9   2   0      106.32      108.56      4.27 o 
  10   2   0        0.96        0.88      1.44 o 
  11   2   0       19.50       16.80      2.31 o 
 -13   3   0       17.10       16.09      2.10 o 
 -12   3   0       18.01       16.18      2.16 o 
 -11   3   0        1.21        1.89      1.41 o 
 -10   3   0      103.44      107.88      3.88 o 
  -9   3   0       39.53       38.42      2.18 o 
  -8   3   0       59.18       54.61      1.87 o 
  -7   3   0        7.46        8.48      0.58 o 
  -6   3   0      107.84       96.33      1.66 o 
  -5   3   0      656.74      662.30      7.56 o 
  -4   3   0      539.49      552.16      6.32 o 
  -3   3   0       54.08       48.02      1.09 o 
  -2   3   0     1049.22     1028.10     18.47 o 
  -1   3   0    10485.44    10208.37     79.09 o 
   0   3   0      524.94      576.57      5.37 o 
   1   3   0      898.46      923.27      7.42 o 
   2   3   0       26.89       25.98      0.57 o 
   3   3   0        0.08        0.30      0.23 o 
   4   3   0       13.38       12.52      0.50 o 
   5   3   0      325.84      351.81      4.51 o 
   6   3   0     1059.95     1048.51     13.79 o 
   7   3   0       96.73      103.19      3.80 o 
   8   3   0        9.86        8.64      1.44 o 
   9   3   0        0.27        0.39      0.90 o 
  10   3   0       13.98        9.86      1.98 o 
 -13   4   0       36.19       34.55      3.31 o 
 -12   4   0      140.01      138.87      4.96 o 
 -11   4   0       22.29       23.81      2.13 o 
 -10   4   0        7.91        5.71      1.12 o 
  -9   4   0       25.44       22.31      1.68 o 
  -8   4   0      288.83      283.21      5.53 o 
  -7   4   0        3.30        4.36      0.50 o 
  -6   4   0      383.57      384.73      4.61 o 
  -5   4   0      301.41      309.39      3.71 o 
  -4   4   0      262.52      308.82      3.88 o 
  -3   4   0      135.25      147.21      2.99 o 
  -2   4   0      598.26      591.74      8.78 o 
  -1   4   0       81.53       63.61      0.89 o 
   0   4   0      861.48      907.79      7.46 o 
   1   4   0      638.41      650.38      5.53 o 
   2   4   0       78.04       76.30      1.22 o 
   3   4   0        4.26        4.27      0.33 o 
   4   4   0       23.34       23.50      0.87 o 
   5   4   0      710.88      684.79      8.12 o 
   6   4   0        7.44        4.96      0.73 o 
   7   4   0       88.31       75.19      3.32 o 
   8   4   0       20.86       23.58      2.30 o 
   9   4   0        0.19        1.01      1.42 o 
  10   4   0       26.50       20.17      3.31 o 
 -13   5   0        8.06        5.92      1.43 o 
 -12   5   0        0.57       -0.53      0.75 o 
 -11   5   0       40.44       46.67      2.64 o 
 -10   5   0       42.43       39.72      2.19 o 
  -9   5   0       52.31       49.25      1.93 o 
  -8   5   0      105.18       91.87      2.41 o 
  -7   5   0       93.62       92.79      1.94 o 
  -6   5   0       39.53       46.59      1.25 o 
  -5   5   0       15.06       16.33      0.65 o 
  -4   5   0     2267.00     2449.38     28.06 o 
  -3   5   0      219.20      199.30      2.27 o 
  -2   5   0      123.33      129.61      1.44 o 
  -1   5   0      432.52      464.87      4.18 o 
   0   5   0      424.43      442.56      3.97 o 
   1   5   0       95.57       99.18      1.29 o 
   2   5   0      521.02      515.75      4.91 o 
   3   5   0        7.01        5.71      0.46 o 
   4   5   0       29.34       26.86      1.02 o 
   5   5   0        1.64        0.77      0.38 o 
   6   5   0       72.76       66.87      1.40 o 
   7   5   0        0.87        1.11      0.74 o 
   8   5   0        2.66        5.86      1.42 o 
   9   5   0       42.23       38.37      6.75 o 
 -13   6   0        0.50        1.65      1.01 o 
 -12   6   0        5.16        4.12      1.18 o 
 -11   6   0       38.10       41.96      4.74 o 
 -10   6   0      356.42      333.05      8.24 o 
  -9   6   0       10.23       11.60      1.05 o 
  -8   6   0      172.05      163.29      3.52 o 
  -7   6   0      241.28      229.92      4.34 o 
  -6   6   0      320.02      308.09      4.04 o 
  -5   6   0       83.35       79.79      1.70 o 
  -4   6   0      134.03      133.00      2.59 o 
  -3   6   0       15.41       26.10      1.09 o 
  -2   6   0        8.53       14.62      0.45 o 
  -1   6   0       92.55      100.08      1.44 o 
   0   6   0       87.49       88.53      1.23 o 
   1   6   0        1.00        1.37      0.26 o 
   2   6   0      105.70      104.62      1.54 o 
   3   6   0      325.02      332.94      4.67 o 
   4   6   0        0.14        0.24      0.37 o 
   5   6   0       77.90       77.95      1.98 o 
   6   6   0      131.24      130.12      3.44 o 
   7   6   0        0.40        0.55      0.73 o 
   8   6   0        5.02        6.03      2.16 o 
 -13   7   0        2.44        2.97      1.20 o 
 -12   7   0      109.85      100.81      3.97 o 
 -11   7   0       27.71       25.07      2.12 o 
 -10   7   0      142.86      133.85      3.68 o 
  -9   7   0      265.88      265.53      5.16 o 
  -8   7   0      489.27      440.00      7.36 o 
  -7   7   0      193.08      205.40      4.12 o 
  -6   7   0       13.54       14.02      0.98 o 
  -5   7   0      353.08      354.04      5.29 o 
  -4   7   0       29.21       23.41      0.99 o 
  -3   7   0       20.62       18.80      0.83 o 
  -2   7   0       26.68       27.31      0.68 o 
  -1   7   0      130.00      130.16      1.87 o 
   0   7   0      274.58      270.60      3.08 o 
   1   7   0      129.24      134.61      2.09 o 
   2   7   0       17.64       17.36      0.86 o 
   3   7   0      260.45      263.90      4.05 o 
   4   7   0      241.47      232.73      4.61 o 
   5   7   0      150.79      154.20      3.46 o 
   6   7   0      142.61      138.64      3.10 o 
   7   7   0       13.61       10.22      1.76 o 
   8   7   0        0.12        1.25      1.12 o 
 -13   8   0      122.63      135.79      6.53 o 
 -12   8   0       32.44       34.35      2.84 o 
 -11   8   0        2.61        1.25      0.87 o 
 -10   8   0       77.36       71.02      3.34 o 
  -9   8   0       61.64       74.36      2.40 o 
  -8   8   0      209.73      204.85      4.34 o 
  -7   8   0      158.09      127.59      2.49 o 
  -6   8   0      751.27      675.53      9.27 o 
  -5   8   0      241.02      228.44      4.59 o 
  -4   8   0       26.29       25.23      1.26 o 
  -3   8   0      105.20       92.58      2.07 o 
  -2   8   0      318.34      304.58      3.86 o 
  -1   8   0       35.89       39.28      1.12 o 
   0   8   0       23.85       25.50      1.00 o 
   1   8   0        5.95        7.16      0.69 o 
   2   8   0       13.10       15.29      1.18 o 
   3   8   0       16.76       19.59      1.52 o 
   4   8   0       56.87       58.05      2.36 o 
   5   8   0       23.95       21.72      1.36 o 
   6   8   0        0.53        0.58      1.00 o 
   7   8   0       19.30       10.49      1.73 o 
 -13   9   0        0.17        1.07      1.57 o 
 -12   9   0        0.65       -0.28      0.84 o 
 -11   9   0       49.61       47.20      5.00 o 
 -10   9   0        1.23        1.55      0.76 o 
  -9   9   0       11.89        8.28      1.09 o 
  -8   9   0      736.50      670.87     10.40 o 
  -7   9   0        6.67        6.43      0.86 o 
  -6   9   0       83.36       72.71      2.46 o 
  -5   9   0        8.79        8.91      0.94 o 
  -4   9   0      127.99      127.17      3.52 o 
  -3   9   0      249.41      241.85      3.95 o 
  -2   9   0        0.41        0.43      0.38 o 
  -1   9   0       14.57       12.28      0.84 o 
   0   9   0        0.44       -0.15      0.42 o 
   1   9   0        1.16        0.86      0.60 o 
   2   9   0        7.45        5.99      0.90 o 
   3   9   0       29.16       27.69      2.99 o 
   4   9   0        0.01       -0.26      0.59 o 
   5   9   0        2.41        2.18      0.74 o 
   6   9   0        1.04        1.50      1.07 o 
 -12  10   0       45.99       50.98      2.69 o 
 -11  10   0        0.17        0.73      0.85 o 
 -10  10   0        3.19        3.55      0.87 o 
  -9  10   0        0.55        0.51      0.73 o 
  -8  10   0        2.56        0.76      0.59 o 
  -7  10   0        5.79        7.35      1.16 o 
  -6  10   0       10.69       10.89      1.35 o 
  -5  10   0      103.05      102.17      2.93 o 
  -4  10   0      111.82      107.19      3.46 o 
  -3  10   0       46.73       43.96      1.69 o 
  -2  10   0      568.33      554.42      7.20 o 
  -1  10   0        0.11        0.24      0.47 o 
   0  10   0       23.85       24.20      1.47 o 
   1  10   0        0.82        0.95      0.86 o 
   2  10   0        1.42        1.11      0.95 o 
   3  10   0        2.81        2.10      0.78 o 
   4  10   0        4.10        3.83      0.83 o 
   5  10   0       36.62       36.01      2.06 o 
 -12  11   0        0.28        0.54      0.94 o 
 -11  11   0        0.07        0.89      0.85 o 
 -10  11   0       15.28       12.82      1.57 o 
  -9  11   0        0.73        0.19      0.76 o 
  -8  11   0       30.81       31.59      2.48 o 
  -7  11   0      149.98      139.82      4.11 o 
  -6  11   0        0.32       -0.42      0.83 o 
  -5  11   0        3.51        6.95      1.48 o 
  -4  11   0        5.54        2.99      1.97 o 
  -3  11   0      235.87      228.38      6.67 o 
  -2  11   0        8.72       10.32      1.22 o 
  -1  11   0      197.47      200.47      3.69 o 
   0  11   0        3.82        2.92      1.31 o 
   1  11   0        4.59        3.40      1.32 o 
   2  11   0        0.42        0.46      0.73 o 
   3  11   0        1.36        0.67      0.74 o 
 -11  12   0       10.87       13.61      1.70 o 
 -10  12   0        1.81        0.05      1.46 o 
  -9  12   0       57.83       51.42      2.83 o 
  -7  12   0        0.75       -0.06      1.01 o 
  -6  12   0       25.63       22.47      2.37 o 
  -5  12   0        3.53        1.37      1.24 o 
  -4  12   0       16.52       17.81      2.18 o 
  -3  12   0      100.67       92.58      4.13 o 
  -2  12   0       76.16       73.67      4.01 o 
  -1  12   0       56.94       59.77      2.00 o 
   0  12   0       43.88       35.46      3.31 o 
   1  12   0        1.10        0.73      1.04 o 
   2  12   0        0.08        0.90      0.72 o 
 -10  13   0      197.54      220.17      5.96 o 
  -9  13   0       11.20       13.91      1.48 o 
  -8  13   0       69.15       68.36      2.63 o 
  -7  13   0      166.88      177.12      6.17 o 
  -6  13   0      312.85      343.18      9.31 o 
  -5  13   0       15.30       13.02      2.06 o 
  -4  13   0       15.03       14.13      2.08 o 
  -3  13   0        0.01       -0.57      1.06 o 
  -2  13   0        4.90        2.69      1.10 o 
  -1  13   0       23.76       25.18      2.24 o 
   0  13   0        0.36        0.70      1.64 o 
  -9  14   0       28.36       34.99      2.27 o 
  -8  14   0       23.44       25.38      2.22 o 
  -7  14   0        5.72        5.86      1.65 o 
  -6  14   0       82.89       89.71      4.36 o 
  -5  14   0       85.41       94.28      7.03 o 
  -4  14   0        2.45        1.39      1.33 o 
  -3  14   0       23.25       23.98      3.70 o 
  -2  14   0        1.77        0.07      0.95 o 
   1 -14   1       42.77       47.93      4.41 o 
   2 -14   1       44.18       54.34      2.88 o 
   3 -14   1        0.26        3.63      2.17 o 
   4 -14   1       19.84       23.83      2.70 o 
   5 -14   1       49.85       59.02      3.61 o 
   6 -14   1        0.05       -0.11      2.00 o 
   7 -14   1       15.64       15.47      1.83 o 
   8 -14   1       85.47       85.24      4.89 o 
   9 -14   1       29.34       31.32      2.55 o 
  -1 -13   1        0.04        1.21      1.55 o 
   0 -13   1       16.69       15.91      1.33 o 
   1 -13   1       63.60       59.27      2.91 o 
   2 -13   1       10.52        7.61      1.40 o 
   3 -13   1       22.41       26.00      4.30 o 
   4 -13   1       25.68       35.44      3.60 o 
   5 -13   1       15.71       17.44      2.26 o 
   6 -13   1        7.72        4.98      1.55 o 
   7 -13   1       48.21       58.35      2.76 o 
   8 -13   1       11.97       14.26      1.50 o 
   9 -13   1       71.70       60.96      6.35 o 
  10 -13   1       93.14       98.03      3.83 o 
  -2 -12   1        4.87        4.69      0.91 o 
  -1 -12   1        1.01        0.30      0.71 o 
   0 -12   1       10.94        7.69      1.02 o 
   1 -12   1       21.06       22.12      1.38 o 
   2 -12   1       29.01       32.87      1.94 o 
   3 -12   1       71.06       64.86      3.44 o 
   4 -12   1        0.19        1.41      1.09 o 
   5 -12   1       73.20       70.59      4.32 o 
   6 -12   1        6.57        7.61      1.68 o 
   7 -12   1      155.79      172.30      4.13 o 
   8 -12   1       45.92       44.93      2.26 o 
   9 -12   1      153.23      150.48      4.62 o 
  10 -12   1      125.22      137.08      4.40 o 
  11 -12   1      231.30      271.27      6.72 o 
  -4 -11   1        0.33        0.30      0.73 o 
  -3 -11   1       15.16       15.11      2.32 o 
  -2 -11   1       23.79       25.42      1.69 o 
  -1 -11   1        0.97        0.44      0.64 o 
   0 -11   1      223.77      218.06      4.44 o 
   1 -11   1      175.89      175.39      3.46 o 
   2 -11   1      398.30      375.32      5.54 o 
   3 -11   1      426.54      437.12      7.85 o 
   4 -11   1       80.77       82.52      3.71 o 
   5 -11   1        0.12       -0.84      0.86 o 
   6 -11   1       15.11       18.40      1.78 o 
   7 -11   1       99.52       92.84      2.99 o 
   8 -11   1        7.32        6.10      1.59 o 
   9 -11   1        5.85        5.40      1.19 o 
  10 -11   1      124.00      119.69      4.56 o 
  11 -11   1       31.21       36.58      3.66 o 
  12 -11   1        2.42        1.41      1.03 o 
  -5 -10   1       69.63       70.91      2.63 o 
  -4 -10   1      200.00      200.27      4.46 o 
  -3 -10   1        3.46        1.99      0.77 o 
  -2 -10   1        6.26        6.86      1.60 o 
  -1 -10   1      117.27      119.73      3.05 o 
   0 -10   1      152.13      145.06      3.02 o 
   1 -10   1      307.33      309.10      4.55 o 
   2 -10   1      395.22      413.56      6.19 o 
   3 -10   1        0.74       -0.04      0.49 o 
   4 -10   1      206.75      203.56      5.07 o 
   5 -10   1       13.80       11.78      1.10 o 
   6 -10   1       61.25       68.27      2.64 o 
   7 -10   1       62.42       58.67      2.76 o 
   8 -10   1      144.47      147.31      3.74 o 
   9 -10   1        4.73        4.03      0.93 o 
  10 -10   1       75.14       74.24      2.68 o 
  11 -10   1        5.72        4.52      1.30 o 
  12 -10   1       11.87       11.14      1.73 o 
  -6  -9   1       61.07       57.44      3.40 o 
  -5  -9   1      285.77      291.34      8.42 o 
  -4  -9   1      410.67      430.40      7.48 o 
  -3  -9   1       43.92       45.38      1.85 o 
  -2  -9   1       20.07       18.23      1.30 o 
  -1  -9   1       21.09       17.90      1.12 o 
   0  -9   1      356.33      351.37      4.97 o 
   1  -9   1      381.68      374.46      4.81 o 
   2  -9   1       10.10        9.10      0.77 o 
   3  -9   1       96.93       92.08      2.14 o 
   4  -9   1       10.40        8.88      0.90 o 
   5  -9   1       25.73       22.30      1.35 o 
   6  -9   1       41.45       36.91      1.55 o 
   7  -9   1       25.05       28.53      1.69 o 
   8  -9   1       58.95       62.63      2.25 o 
   9  -9   1       37.74       37.69      2.11 o 
  10  -9   1       16.79       20.10      1.79 o 
  11  -9   1        3.16        2.48      1.08 o 
  12  -9   1        0.46        0.56      0.95 o 
  -7  -8   1       94.32       93.86      4.02 o 
  -6  -8   1       59.68       53.89      2.97 o 
  -5  -8   1       33.94       32.31      1.57 o 
  -4  -8   1        0.25       -0.11      0.54 o 
  -3  -8   1       93.25       95.61      2.69 o 
  -2  -8   1        6.69        7.69      0.77 o 
  -1  -8   1      205.68      194.40      3.16 o 
   0  -8   1      122.81      114.22      2.06 o 
   1  -8   1      416.70      426.27      6.37 o 
   2  -8   1       77.30       70.58      1.52 o 
   3  -8   1       37.40       39.15      1.51 o 
   4  -8   1        3.61        2.13      0.45 o 
   5  -8   1        0.65        1.08      0.54 o 
   6  -8   1       96.05       69.80      6.37 o 
   7  -8   1       29.44       19.43      1.37 o 
   8  -8   1      272.30      264.95      5.24 o 
   9  -8   1      377.33      337.16      6.34 o 
  10  -8   1       11.43        8.75      1.24 o 
  11  -8   1        5.53        2.34      2.56 o 
  12  -8   1       42.39       47.26      3.03 o 
  13  -8   1        0.77       -0.18      1.10 o 
  -8  -7   1       25.29       31.03      4.08 o 
  -7  -7   1        1.42        1.28      1.12 o 
  -6  -7   1      489.21      491.57      8.98 o 
  -5  -7   1        0.01        0.20      0.48 o 
  -4  -7   1        1.28        1.72      0.47 o 
  -3  -7   1      300.07      306.22      4.46 o 
  -2  -7   1      168.05      156.34      2.31 o 
  -1  -7   1      467.88      515.13      5.38 o 
   0  -7   1       85.55       80.59      1.36 o 
   1  -7   1      183.52      194.68      2.55 o 
   2  -7   1        4.09        1.97      0.41 o 
   3  -7   1      536.92      526.88      6.69 o 
   4  -7   1       48.74       40.76      1.14 o 
   5  -7   1       20.07       18.65      1.32 o 
   6  -7   1      234.27      201.24      4.05 o 
   7  -7   1      198.69      170.63      3.72 o 
   8  -7   1      377.26      327.77      6.00 o 
   9  -7   1      395.88      379.85      6.81 o 
  10  -7   1        2.09        3.88      1.06 o 
  11  -7   1        6.65        5.94      1.28 o 
  12  -7   1       22.62       23.47      2.28 o 
  13  -7   1       72.11       73.98      3.69 o 
  -9  -6   1       36.80       38.31      3.28 o 
  -8  -6   1        0.83        0.56      1.13 o 
  -7  -6   1        8.42        6.62      1.11 o 
  -6  -6   1        0.29        1.04      1.20 o 
  -5  -6   1      753.18      716.16      8.89 o 
  -4  -6   1       20.22       19.89      0.95 o 
  -3  -6   1        0.01        0.87      0.32 o 
  -2  -6   1      550.01      567.58      5.15 o 
  -1  -6   1      133.01      126.80      1.60 o 
   0  -6   1      217.91      256.11      2.83 o 
   1  -6   1      272.61      323.95      3.64 o 
   2  -6   1      456.09      457.15      4.13 o 
   3  -6   1       87.45       86.33      1.59 o 
   4  -6   1       20.74       23.27      0.93 o 
   5  -6   1       36.42       45.25      1.17 o 
   6  -6   1       80.46       74.92      2.10 o 
   7  -6   1        1.02        0.73      0.48 o 
   8  -6   1       62.60       63.92      2.07 o 
   9  -6   1      108.62       97.41      2.72 o 
  10  -6   1       66.73       66.46      6.12 o 
  11  -6   1       13.69       17.49      1.88 o 
  12  -6   1       63.37       56.95      4.65 o 
  13  -6   1       47.24       47.51      3.06 o 
  -9  -5   1       18.01       15.72      2.98 o 
  -8  -5   1        1.14        3.49      1.12 o 
  -7  -5   1       12.85       13.41      2.79 o 
  -6  -5   1        0.05        0.52      0.57 o 
  -5  -5   1       10.90       11.19      0.82 o 
  -4  -5   1       31.11       29.90      1.05 o 
  -3  -5   1        5.04        8.03      0.41 o 
  -2  -5   1      541.62      585.32      5.18 o 
  -1  -5   1      582.01      553.67      4.88 o 
   0  -5   1       92.15      104.87      1.45 o 
   1  -5   1     2264.72     2474.98     20.78 o 
   2  -5   1      855.45      960.93     10.30 o 
   3  -5   1      834.41      885.89      9.85 o 
   4  -5   1      266.10      321.11      4.30 o 
   5  -5   1        0.57        1.01      0.34 o 
   6  -5   1       29.45       29.91      1.38 o 
   7  -5   1      559.78      545.02      8.47 o 
   8  -5   1      108.05      107.84      2.93 o 
   9  -5   1      185.97      186.02      5.23 o 
  10  -5   1       16.03       14.72      1.67 o 
  11  -5   1      175.20      177.94      9.92 o 
  12  -5   1       47.02       48.19      2.97 o 
  13  -5   1       71.42       76.59      3.86 o 
 -10  -4   1        1.06        1.96      1.53 o 
  -9  -4   1        3.31        2.97      1.19 o 
  -8  -4   1       35.96       32.37      2.58 o 
  -7  -4   1      277.79      265.37      6.95 o 
  -6  -4   1       13.65       12.61      0.99 o 
  -5  -4   1        5.78        6.51      0.49 o 
  -4  -4   1        5.24        3.20      0.27 o 
  -3  -4   1      220.05      220.53      2.31 o 
  -2  -4   1        1.50        4.64      0.29 o 
  -1  -4   1       12.25       14.87      0.45 o 
   0  -4   1       28.82       29.27      0.60 o 
   1  -4   1      365.31      415.49      3.65 o 
   2  -4   1      496.44      495.93      4.17 o 
   3  -4   1       88.36       85.82      2.03 o 
   4  -4   1      221.95      238.37      3.91 o 
   5  -4   1     2837.88     3089.18     32.70 o 
   6  -4   1       11.56       11.79      0.69 o 
   7  -4   1       89.43       93.61      2.56 o 
   8  -4   1      143.60      138.79      5.12 o 
   9  -4   1       23.88       23.90      4.05 o 
  10  -4   1        7.85        6.67      1.24 o 
  11  -4   1        2.26        4.28      1.17 o 
  12  -4   1        0.29       -0.63      0.83 o 
 -11  -3   1        0.35        0.34      1.46 o 
 -10  -3   1       39.41       38.42      4.29 o 
  -9  -3   1       74.32       64.26      4.90 o 
  -8  -3   1       43.92       43.86      5.35 o 
  -7  -3   1        0.57        0.83      0.59 o 
  -6  -3   1       31.36       23.95      1.17 o 
  -5  -3   1       67.63       63.83      1.68 o 
  -4  -3   1       80.17       83.34      1.20 o 
  -3  -3   1      280.48      269.26      2.49 o 
  -2  -3   1       13.86       17.69      0.46 o 
  -1  -3   1      450.27      461.80      4.12 o 
   0  -3   1      593.88      625.94      6.74 o 
   1  -3   1     8252.08     8480.97     69.56 o 
   2  -3   1      479.71      499.20      5.26 o 
   3  -3   1      616.97      678.21      7.41 o 
   4  -3   1      165.54      161.29      2.33 o 
   5  -3   1      340.69      327.55      4.44 o 
   6  -3   1       85.54       86.58      1.66 o 
   7  -3   1        7.58        4.33      0.66 o 
   8  -3   1       62.98       58.32      2.52 o 
   9  -3   1        0.04        0.17      0.61 o 
  10  -3   1      183.84      186.18      5.65 o 
  11  -3   1       18.24       20.17      2.14 o 
  12  -3   1        0.29        0.50      1.32 o 
 -11  -2   1       12.09        9.54      4.81 o 
 -10  -2   1       80.35       75.73      3.59 o 
  -9  -2   1      163.82      164.93      6.18 o 
  -8  -2   1       83.17       83.02      3.32 o 
  -7  -2   1       15.98       15.44      1.31 o 
  -6  -2   1      508.42      537.92      7.54 o 
  -5  -2   1      593.70      628.38      8.38 o 
  -4  -2   1     1883.02     2105.11     25.21 o 
  -3  -2   1      190.58      205.87      2.19 o 
  -2  -2   1        9.94        7.33      0.27 o 
  -1  -2   1        9.67       12.48      0.32 o 
   0  -2   1     2774.73     2830.74     27.47 o 
   1  -2   1     4951.49     4897.14     47.40 o 
   2  -2   1     6730.11     6585.50    123.41 o 
   3  -2   1      800.43      787.41     19.39 o 
   4  -2   1       14.01       14.50      0.47 o 
   5  -2   1      160.04      161.98      3.13 o 
   6  -2   1       32.50       42.21      1.16 o 
   7  -2   1        5.03        3.74      0.88 o 
   8  -2   1      116.64      120.85      6.09 o 
   9  -2   1       11.97       13.38      2.55 o 
  10  -2   1      131.71      133.06      7.31 o 
  11  -2   1        2.05        1.87      1.38 o 
  12  -2   1        0.02        0.59      1.06 o 
 -12  -1   1        0.82        1.47      1.20 o 
 -11  -1   1       81.14       77.53      3.74 o 
 -10  -1   1        6.90        6.14      1.35 o 
  -9  -1   1        5.50        6.06      1.23 o 
  -8  -1   1      315.45      330.75      7.81 o 
  -7  -1   1      346.15      369.01      6.88 o 
  -6  -1   1       85.65       91.28      1.96 o 
  -5  -1   1      889.33      931.88     14.35 o 
  -4  -1   1       63.39       72.03      3.37 o 
  -3  -1   1      191.89      209.49      3.04 o 
  -2  -1   1      549.66      592.03      4.82 o 
  -1  -1   1      246.85      259.71      2.70 o 
   0  -1   1      132.56      146.49      1.53 o 
   1  -1   1      566.70      575.12      5.14 o 
   2  -1   1       99.38      102.46      1.05 o 
   3  -1   1     1042.83     1089.10     12.74 o 
   4  -1   1     1027.91     1125.06     13.29 o 
   5  -1   1       55.25       57.83      1.12 o 
   6  -1   1      218.14      215.77      3.09 o 
   7  -1   1        3.53        2.14      0.72 o 
   8  -1   1      286.00      282.09      8.85 o 
   9  -1   1       11.54       10.16      1.49 o 
  10  -1   1      188.66      188.46      7.00 o 
  11  -1   1      124.52      116.42      4.68 o 
  12  -1   1       74.86       70.90     11.25 o 
 -12   0   1       14.35       11.53      5.41 o 
 -11   0   1       32.46       33.59      4.30 o 
 -10   0   1       27.61       32.50      3.94 o 
  -9   0   1      245.74      242.97      9.69 o 
  -8   0   1       82.32       85.19      2.69 o 
  -7   0   1       57.18       51.78      1.87 o 
  -6   0   1      107.58       90.40      1.64 o 
  -5   0   1       66.49       88.93      1.38 o 
  -4   0   1        0.15        0.72      0.20 o 
  -3   0   1     2892.57     2950.78     28.08 o 
  -2   0   1     9023.48     9222.73     96.63 o 
  -1   0   1      327.44      324.15      7.71 o 
   0   0   1     1341.16     1324.69     11.78 o 
   1   0   1      389.93      389.93      3.63 o 
   2   0   1       50.77       49.98      0.66 o 
   3   0   1      225.94      246.44      2.37 o 
   4   0   1     3468.94     3720.46     40.59 o 
   5   0   1       45.42       59.38      1.17 o 
   6   0   1       66.67       72.41      1.51 o 
   7   0   1       54.36       55.60      2.11 o 
   8   0   1       95.97      100.25      3.72 o 
   9   0   1       76.29       81.77      3.50 o 
  10   0   1        4.27        4.54      1.25 o 
  11   0   1        4.52        2.96      1.57 o 
 -12   1   1       13.29       11.50      1.79 o 
 -11   1   1        0.50        0.37      0.86 o 
 -10   1   1        0.57        0.49      0.80 o 
  -9   1   1      256.40      267.46      6.66 o 
  -8   1   1        9.38       11.85      1.11 o 
  -7   1   1      693.06      700.47      8.83 o 
  -6   1   1        7.06        9.16      0.44 o 
  -5   1   1      744.40      774.82      7.87 o 
  -4   1   1     1074.10     1088.08     10.71 o 
  -3   1   1      334.68      365.57      3.40 o 
  -2   1   1      570.31      582.97      6.76 o 
  -1   1   1      156.06      162.83      1.80 o 
   0   1   1      228.96      225.21      2.26 o 
   1   1   1    39738.38    34818.32    462.06 o 
   2   1   1       52.38       56.49      0.99 o 
   3   1   1     3028.62     3127.49     26.05 o 
   4   1   1     1697.60     1804.83     16.26 o 
   5   1   1       64.23       57.67      1.53 o 
   6   1   1        0.07        1.69      0.48 o 
   7   1   1      765.01      721.38     12.17 o 
   8   1   1        3.24        3.27      1.32 o 
   9   1   1       13.36       11.40      1.70 o 
  10   1   1        3.18        1.12      1.10 o 
  11   1   1        7.90        6.73      1.67 o 
 -13   2   1        0.71        0.76      1.04 o 
 -12   2   1       78.16       83.94      6.56 o 
 -11   2   1      148.71      140.64      4.75 o 
 -10   2   1        3.28        3.95      1.03 o 
  -9   2   1      465.53      453.93      9.76 o 
  -8   2   1       23.18       20.67      1.28 o 
  -7   2   1       22.45       15.00      0.60 o 
  -6   2   1        0.04        0.13      0.20 o 
  -5   2   1        1.31        0.18      0.23 o 
  -4   2   1      534.63      568.62      6.22 o 
  -3   2   1      131.60      133.66      2.01 o 
  -2   2   1      413.14      381.25      5.25 o 
  -1   2   1      780.99      784.03      7.94 o 
   0   2   1      759.19      796.91      7.06 o 
   1   2   1       15.17       16.69      0.39 o 
   2   2   1      699.51      719.30      6.87 o 
   3   2   1      202.35      253.65      2.69 o 
   4   2   1        0.57        0.38      0.19 o 
   5   2   1       73.60       64.77      1.73 o 
   6   2   1      531.81      586.04      8.38 o 
   7   2   1      908.49      860.53     14.26 o 
   8   2   1       85.59       80.20      3.51 o 
   9   2   1      176.92      182.15      5.95 o 
  10   2   1        3.53        2.52      1.25 o 
 -13   3   1      109.63      120.45      4.72 o 
 -12   3   1      145.72      151.12      5.11 o 
 -11   3   1       57.84       56.26      7.60 o 
 -10   3   1      210.36      202.04      5.53 o 
  -9   3   1      512.58      508.56      8.99 o 
  -8   3   1      323.58      321.38      5.29 o 
  -7   3   1       71.66       76.24      2.16 o 
  -6   3   1      321.99      334.02      4.11 o 
  -5   3   1      230.99      208.37      2.56 o 
  -4   3   1      279.05      321.78      3.60 o 
  -3   3   1      165.00      142.29      1.71 o 
  -2   3   1       16.46       10.73      0.36 o 
  -1   3   1     1231.27     1221.57      9.36 o 
   0   3   1      226.78      236.84      2.22 o 
   1   3   1      248.51      256.76      2.94 o 
   2   3   1       21.82       21.88      0.52 o 
   3   3   1      762.46      784.64      7.22 o 
   4   3   1       15.75       23.78      0.67 o 
   5   3   1      170.62      178.57      2.76 o 
   6   3   1       44.58       47.71      1.68 o 
   7   3   1        7.86        6.24      1.24 o 
   8   3   1       73.03       68.87      3.39 o 
   9   3   1      295.53      285.93      8.12 o 
  10   3   1      131.87      149.66      5.74 o 
 -13   4   1        8.77        6.76      1.46 o 
 -12   4   1       60.37       59.99      3.56 o 
 -11   4   1       24.92       24.31      1.89 o 
 -10   4   1      134.43      133.75      4.14 o 
  -9   4   1      275.16      273.79      5.54 o 
  -8   4   1      230.49      223.07      4.01 o 
  -7   4   1      153.84      157.49      3.45 o 
  -6   4   1      176.84      182.75      2.46 o 
  -5   4   1        1.17        0.42      0.29 o 
  -4   4   1       95.16      112.76      1.63 o 
  -3   4   1       50.31       40.84      1.00 o 
  -2   4   1       32.90       25.49      0.73 o 
  -1   4   1      104.89       98.59      0.98 o 
   0   4   1       69.58       68.91      0.99 o 
   1   4   1       71.93       70.45      1.19 o 
   2   4   1      152.39      149.99      1.86 o 
   3   4   1      212.56      215.20      2.55 o 
   4   4   1       18.96       21.45      0.88 o 
   5   4   1       36.70       32.61      1.35 o 
   6   4   1      332.76      323.94      5.52 o 
   7   4   1      274.05      271.65      5.73 o 
   8   4   1        7.82        6.59      1.41 o 
   9   4   1      136.26      140.75      5.40 o 
 -13   5   1      148.30      158.48      5.34 o 
 -12   5   1        6.70        6.21      2.10 o 
 -11   5   1      389.03      400.45      9.19 o 
 -10   5   1       25.31       18.43      1.98 o 
  -9   5   1       68.42       61.71      1.86 o 
  -8   5   1      102.74       97.44      3.44 o 
  -7   5   1        5.42        6.02      0.54 o 
  -6   5   1       11.99        7.08      0.53 o 
  -5   5   1      267.73      285.37      4.01 o 
  -4   5   1       96.31      127.19      1.98 o 
  -3   5   1      859.03      894.30      8.01 o 
  -2   5   1        0.46        1.26      0.26 o 
  -1   5   1      297.40      282.23      2.88 o 
   0   5   1      235.96      242.08      2.91 o 
   1   5   1      166.96      174.25      2.16 o 
   2   5   1      322.54      317.65      3.43 o 
   3   5   1        2.40        1.56      0.33 o 
   4   5   1       23.98       25.62      1.07 o 
   5   5   1       11.64       10.25      0.75 o 
   6   5   1      451.64      429.57      6.26 o 
   7   5   1       84.55       81.64      2.90 o 
   8   5   1       10.40       10.35      2.08 o 
   9   5   1        0.51        2.16      1.90 o 
 -13   6   1      583.09      603.80     13.35 o 
 -12   6   1      122.60      120.96      4.20 o 
 -11   6   1       42.56       47.90      2.40 o 
 -10   6   1      300.37      289.62      6.93 o 
  -9   6   1       10.52        9.12      0.96 o 
  -8   6   1      178.23      173.80      3.60 o 
  -7   6   1       66.95       63.51      1.35 o 
  -6   6   1        0.83        0.94      0.46 o 
  -5   6   1      112.46      139.65      2.26 o 
  -4   6   1       57.94       60.20      1.11 o 
  -3   6   1     1484.45     1561.52     18.06 o 
  -2   6   1        5.96        7.28      0.36 o 
  -1   6   1        2.71        2.61      0.28 o 
   0   6   1       70.29       61.65      1.12 o 
   1   6   1       49.41       45.23      1.00 o 
   2   6   1       76.02       73.33      1.42 o 
   3   6   1       49.87       54.03      2.12 o 
   4   6   1       17.83       17.73      1.55 o 
   5   6   1        7.46        7.94      0.82 o 
   6   6   1       33.86       39.38      4.33 o 
   7   6   1       10.93        8.55      1.54 o 
   8   6   1        0.52        0.22      1.07 o 
 -13   7   1       16.24       11.96      3.03 o 
 -12   7   1       16.10       18.06      1.79 o 
 -11   7   1      391.70      378.98      8.80 o 
 -10   7   1       52.69       56.19      2.18 o 
  -9   7   1      278.59      260.37      5.52 o 
  -8   7   1        2.36        3.53      0.67 o 
  -7   7   1     1166.47     1122.18     15.94 o 
  -6   7   1       37.61       29.77      1.34 o 
  -5   7   1        7.78        4.30      0.59 o 
  -4   7   1       93.25       81.75      2.27 o 
  -3   7   1      312.24      291.03      3.86 o 
  -2   7   1       48.43       52.81      0.79 o 
  -1   7   1      416.56      409.62      4.89 o 
   0   7   1        1.01        2.35      0.42 o 
   1   7   1       15.14       12.86      0.76 o 
   2   7   1      179.95      187.05      3.80 o 
   3   7   1       16.77       16.30      1.22 o 
   4   7   1      269.74      273.27      5.20 o 
   5   7   1        0.97       -0.42      0.55 o 
   6   7   1        0.36        0.68      0.68 o 
   7   7   1       13.72       13.55      1.95 o 
 -13   8   1       35.00       38.77      2.54 o 
 -12   8   1        1.98        2.15      0.94 o 
 -11   8   1       58.29       47.22      2.80 o 
 -10   8   1        5.47        6.56      0.95 o 
  -9   8   1        6.85        6.13      0.87 o 
  -8   8   1      823.19      785.57     10.54 o 
  -7   8   1      423.53      382.50      5.88 o 
  -6   8   1      246.04      218.78      3.90 o 
  -5   8   1     1462.90     1339.16     38.41 o 
  -4   8   1      352.97      343.86      5.71 o 
  -3   8   1      344.45      343.57      4.93 o 
  -2   8   1       78.66       72.89      1.38 o 
  -1   8   1       21.47       23.34      1.22 o 
   0   8   1       93.24       99.80      2.06 o 
   1   8   1       11.71       10.76      0.82 o 
   2   8   1      258.12      257.46      4.93 o 
   3   8   1        0.02       -0.47      0.58 o 
   4   8   1      106.71      107.96      2.95 o 
   5   8   1       84.93       86.93      2.61 o 
   6   8   1       59.31       63.63      3.34 o 
 -13   9   1        1.34        2.82      1.03 o 
 -12   9   1       17.38       18.77      1.90 o 
 -11   9   1       11.11       11.02      2.01 o 
 -10   9   1       38.93       33.41      1.95 o 
  -9   9   1        7.80        5.83      0.92 o 
  -8   9   1       18.86       12.95      1.21 o 
  -7   9   1       31.25       32.01      1.52 o 
  -6   9   1      243.83      222.33      4.04 o 
  -5   9   1      247.21      226.78      4.53 o 
  -4   9   1      140.10      143.73      4.60 o 
  -3   9   1        0.32        0.20      0.51 o 
  -2   9   1      318.97      316.94      5.31 o 
  -1   9   1      624.93      611.17      7.67 o 
   0   9   1       20.24       19.27      1.07 o 
   1   9   1      308.26      316.61      5.74 o 
   2   9   1      222.06      223.93      4.61 o 
   3   9   1        0.15        0.11      0.68 o 
   4   9   1        6.71        7.58      1.04 o 
   5   9   1        2.78        2.54      0.71 o 
 -13  10   1       21.73       28.97      3.18 o 
 -12  10   1        0.17        1.49      1.53 o 
 -11  10   1        1.92        1.84      0.90 o 
 -10  10   1        8.74        7.52      1.45 o 
  -9  10   1        4.37        7.87      1.48 o 
  -8  10   1      440.07      417.40      8.14 o 
  -7  10   1      223.77      195.85      4.81 o 
  -6  10   1        9.64       10.79      2.69 o 
  -5  10   1       32.27       29.16      2.49 o 
  -4  10   1        9.55        7.44      1.21 o 
  -3  10   1       88.62       79.65      2.94 o 
  -2  10   1       72.25       67.45      2.11 o 
  -1  10   1        5.36        5.02      0.65 o 
   0  10   1      538.11      532.54      8.55 o 
   1  10   1       29.98       29.55      1.62 o 
   2  10   1       27.63       28.67      1.80 o 
   3  10   1      256.08      264.29      7.06 o 
   4  10   1       63.20       65.97      2.40 o 
 -12  11   1        3.31        1.36      0.99 o 
 -11  11   1        0.48        0.47      1.30 o 
 -10  11   1        2.52        2.18      0.99 o 
  -9  11   1        0.25       -0.27      0.66 o 
  -8  11   1       39.59       41.18      4.40 o 
  -7  11   1      264.85      260.84     20.02 o 
  -6  11   1      157.05      163.85      7.55 o 
  -5  11   1      116.47      110.49      4.36 o 
  -4  11   1      227.41      222.98      6.60 o 
  -3  11   1      305.67      305.81     14.04 o 
  -2  11   1       40.48       39.01      2.02 o 
  -1  11   1      158.47      156.09      3.09 o 
   0  11   1       45.56       50.77      2.70 o 
   1  11   1       21.76       20.33      1.91 o 
   2  11   1       19.80       15.97      1.42 o 
   3  11   1        9.29        8.92      2.01 o 
 -11  12   1        1.54        0.81      0.88 o 
 -10  12   1       50.29       47.82      2.70 o 
  -9  12   1       16.80       12.84      1.34 o 
  -8  12   1        0.26        1.74      1.03 o 
  -7  12   1      226.48      225.64     10.63 o 
  -6  12   1        0.48       -0.51      0.99 o 
  -5  12   1      120.14      119.52     11.24 o 
  -4  12   1      114.48      108.57      4.49 o 
  -3  12   1       13.33        9.67      1.77 o 
  -2  12   1      306.43      314.52      6.51 o 
  -1  12   1        0.03        0.94      0.87 o 
   0  12   1      264.81      282.51      5.44 o 
   1  12   1       51.24       53.95      2.18 o 
   2  12   1        7.41        5.36      2.19 o 
 -10  13   1       69.03       79.85      3.41 o 
  -9  13   1      130.15      132.21      3.67 o 
  -8  13   1        4.46        6.24      1.60 o 
  -7  13   1        1.38        1.10      1.22 o 
  -6  13   1       28.81       30.19      2.85 o 
  -5  13   1       15.56       13.07      2.33 o 
  -4  13   1        0.04        0.62      1.19 o 
  -3  13   1        3.00        4.73      1.56 o 
  -2  13   1       78.90       69.22      3.22 o 
  -1  13   1       32.23       30.69      2.49 o 
   0  13   1       17.21       21.67      2.13 o 
  -9  14   1        7.53        1.56      1.71 o 
  -8  14   1       26.94       29.41      2.96 o 
  -7  14   1        2.23        4.07      2.31 o 
  -6  14   1        4.18        1.98      1.48 o 
  -5  14   1       50.59       58.03      3.61 o 
  -4  14   1        9.71       10.98      2.03 o 
  -3  14   1       24.99       24.67      3.83 o 
   1 -14   2       11.98        9.88      1.56 o 
   2 -14   2        1.92        1.00      0.96 o 
   3 -14   2       73.93       72.03      3.37 o 
   4 -14   2       67.10       76.11      4.03 o 
   5 -14   2        0.18       -0.49      1.81 o 
   6 -14   2        1.55        0.77      0.94 o 
   7 -14   2        5.97       10.96      1.88 o 
   8 -14   2        1.78        2.83      1.41 o 
  -1 -13   2       10.91       10.81      1.19 o 
   0 -13   2       64.00       70.21      2.38 o 
   1 -13   2       46.17       50.62      3.25 o 
   2 -13   2       35.71       40.10      4.49 o 
   3 -13   2        0.97        0.08      0.77 o 
   4 -13   2        6.18        4.53      1.50 o 
   5 -13   2       30.04       31.54      2.92 o 
   6 -13   2       39.22       44.88      2.78 o 
   7 -13   2       11.26       12.63      1.43 o 
   8 -13   2        6.23        6.36      1.43 o 
   9 -13   2        0.01        0.75      1.04 o 
  10 -13   2       15.67       11.20      2.88 o 
  -3 -12   2      249.03      258.33     10.92 o 
  -2 -12   2       52.58       59.18      2.27 o 
  -1 -12   2        2.30        2.61      0.83 o 
   0 -12   2       11.69       11.40      1.17 o 
   1 -12   2       24.77       22.50      1.43 o 
   2 -12   2       57.30       58.50      3.17 o 
   3 -12   2        0.09        0.15      0.70 o 
   4 -12   2       10.20       12.69      2.70 o 
   5 -12   2        0.57        1.37      1.10 o 
   6 -12   2       61.67       67.35      2.75 o 
   7 -12   2       93.27       98.42      3.05 o 
   8 -12   2       22.03       32.34      2.42 o 
   9 -12   2        6.73        5.34      1.28 o 
  10 -12   2       41.32       45.28      2.76 o 
  11 -12   2      155.71      193.84      5.52 o 
  -4 -11   2      143.45      150.99      3.75 o 
  -3 -11   2      128.68      136.01      3.53 o 
  -2 -11   2       71.26       78.94      2.55 o 
  -1 -11   2        7.68        7.26      1.53 o 
   0 -11   2        8.82        8.02      0.99 o 
   1 -11   2      275.96      263.44      4.49 o 
   2 -11   2        2.60        2.00      0.87 o 
   3 -11   2        9.40       10.10      2.09 o 
   4 -11   2        7.10       10.55      3.62 o 
   5 -11   2        5.44        5.86      1.59 o 
   6 -11   2        5.04        4.60      0.93 o 
   7 -11   2       16.97       14.72      1.44 o 
   8 -11   2       19.43       25.24      1.87 o 
   9 -11   2        2.86        3.20      0.86 o 
  10 -11   2        0.32        0.09      0.90 o 
  11 -11   2       38.83       46.56      3.31 o 
  -5 -10   2        7.74        7.97      0.98 o 
  -4 -10   2        5.91        5.94      1.48 o 
  -3 -10   2       30.98       29.88      2.07 o 
  -2 -10   2      121.48      116.99      3.05 o 
  -1 -10   2      113.49      113.30      2.92 o 
   0 -10   2       80.91       75.73      2.07 o 
   1 -10   2      109.53       93.90      2.09 o 
   2 -10   2      263.59      270.24      3.79 o 
   3 -10   2      506.77      469.29      6.73 o 
   4 -10   2      108.11       88.00      2.66 o 
   5 -10   2      104.94       98.79      2.86 o 
   6 -10   2        5.97        3.31      0.74 o 
   7 -10   2       94.65       79.89      2.91 o 
   8 -10   2       43.64       49.17      9.60 o 
   9 -10   2        0.56        0.16      0.86 o 
  10 -10   2        2.22        4.70      1.28 o 
  11 -10   2       33.29       36.85      2.71 o 
  12 -10   2        6.22        2.63      1.28 o 
  -6  -9   2       23.43       25.06      2.34 o 
  -5  -9   2        6.27        4.71      0.80 o 
  -4  -9   2      167.28      179.19      3.94 o 
  -3  -9   2       75.87       65.33      2.15 o 
  -2  -9   2        1.61        1.24      0.59 o 
  -1  -9   2       46.12       44.07      1.51 o 
   0  -9   2      124.48      106.49      2.09 o 
   1  -9   2      143.80      137.45      2.38 o 
   2  -9   2      292.21      296.49      3.97 o 
   3  -9   2      502.59      508.07      7.02 o 
   4  -9   2       44.61       42.55      1.65 o 
   5  -9   2       76.11       84.48      2.32 o 
   6  -9   2        0.03        0.12      0.51 o 
   7  -9   2       16.68       16.34      1.25 o 
   8  -9   2       62.45       54.44      2.45 o 
   9  -9   2        6.21        2.99      0.95 o 
  10  -9   2        5.75        5.17      1.24 o 
  11  -9   2        3.09        2.40      1.13 o 
  12  -9   2        7.02        4.70      2.88 o 
  -7  -8   2      114.74      122.33      4.53 o 
  -6  -8   2        3.74        6.84      1.35 o 
  -5  -8   2      152.80      147.44      3.33 o 
  -4  -8   2      150.41      150.19      3.12 o 
  -3  -8   2      296.58      298.69      4.95 o 
  -2  -8   2        0.01        0.57      0.40 o 
  -1  -8   2        0.50        0.40      0.38 o 
   0  -8   2       20.93       21.28      0.84 o 
   1  -8   2      147.13      147.68      2.39 o 
   2  -8   2      164.16      184.35      2.71 o 
   3  -8   2        2.03        0.79      0.41 o 
   4  -8   2        9.18       12.60      0.82 o 
   5  -8   2       48.42       44.80      1.41 o 
   6  -8   2        1.16        0.44      0.52 o 
   7  -8   2       58.75       43.65      2.32 o 
   8  -8   2        3.30        3.41      0.78 o 
   9  -8   2        0.00        0.14      0.59 o 
  10  -8   2        0.85        0.33      0.75 o 
  11  -8   2        1.14        1.25      0.94 o 
  12  -8   2        0.04       -0.58      1.00 o 
  -8  -7   2        0.13       -0.18      1.47 o 
  -7  -7   2      127.93      129.93      4.15 o 
  -6  -7   2       43.45       43.69      1.84 o 
  -5  -7   2      155.41      157.49      3.44 o 
  -4  -7   2      243.89      247.96      3.86 o 
  -3  -7   2        0.56        0.65      0.40 o 
  -2  -7   2      596.27      619.79      7.13 o 
  -1  -7   2        1.69        1.03      0.30 o 
   0  -7   2       79.30       72.27      1.39 o 
   1  -7   2        0.47        2.12      0.36 o 
   2  -7   2      215.73      243.71      2.99 o 
   3  -7   2      458.08      471.16      5.74 o 
   4  -7   2      391.55      386.08      4.52 o 
   5  -7   2       40.74       34.14      1.47 o 
   6  -7   2      409.57      366.40      7.75 o 
   7  -7   2      289.84      264.70      5.09 o 
   8  -7   2      246.57      204.05      4.37 o 
   9  -7   2        9.90       10.26      1.10 o 
  10  -7   2       65.94       61.04      2.64 o 
  11  -7   2       13.97       15.14      1.87 o 
  12  -7   2        2.60        2.85      1.21 o 
  -9  -6   2        7.91        7.03      1.67 o 
  -8  -6   2        0.71        3.24      1.18 o 
  -7  -6   2       36.58       34.19      2.17 o 
  -6  -6   2        5.19        6.61      1.33 o 
  -5  -6   2      177.53      172.57      2.89 o 
  -4  -6   2        0.14        0.62      0.37 o 
  -3  -6   2      112.77      111.44      1.90 o 
  -2  -6   2      449.57      468.13      4.57 o 
  -1  -6   2      409.19      384.09      3.85 o 
   0  -6   2      716.57      818.42      7.75 o 
   1  -6   2      271.03      281.10      3.26 o 
   2  -6   2        0.72        2.56      0.27 o 
   3  -6   2       87.25       88.41      2.14 o 
   4  -6   2      135.24      133.32      2.15 o 
   5  -6   2      422.87      413.06      5.61 o 
   6  -6   2      245.02      256.15      5.87 o 
   7  -6   2       10.73       16.73      1.24 o 
   8  -6   2       24.47       22.24      1.47 o 
   9  -6   2       34.81       29.23      1.61 o 
  10  -6   2        0.74        1.07      0.87 o 
  11  -6   2       48.27       48.23      3.64 o 
  12  -6   2        0.01        1.52      1.11 o 
 -10  -5   2      204.75      214.35      7.00 o 
  -9  -5   2        0.54        0.61      1.10 o 
  -8  -5   2      113.53      114.03      4.39 o 
  -7  -5   2       13.68       11.51      1.57 o 
  -6  -5   2      175.89      175.92      4.00 o 
  -5  -5   2      149.64      148.85      2.86 o 
  -4  -5   2      136.43      126.16      2.19 o 
  -3  -5   2       99.42      101.16      1.34 o 
  -2  -5   2      625.26      677.11      6.14 o 
  -1  -5   2      256.24      278.49      3.03 o 
   0  -5   2      211.90      233.74      2.61 o 
   1  -5   2     2788.60     3002.33     29.98 o 
   2  -5   2     2314.18     2598.51     21.89 o 
   3  -5   2       25.90       29.85      0.85 o 
   4  -5   2      356.79      330.79      4.52 o 
   5  -5   2      248.57      264.33      4.18 o 
   6  -5   2       24.39       28.46      2.58 o 
   7  -5   2       58.64       56.41      2.03 o 
   8  -5   2        4.99        4.63      0.73 o 
   9  -5   2       11.33        7.80      1.15 o 
  10  -5   2       89.28       87.63      5.03 o 
  11  -5   2       18.09       20.64      2.16 o 
  12  -5   2        0.31       -0.75      0.99 o 
 -10  -4   2        7.36        6.98      1.55 o 
  -9  -4   2       11.97       10.87      1.84 o 
  -8  -4   2        4.44        4.79      1.20 o 
  -7  -4   2       14.54       15.78      1.69 o 
  -6  -4   2      238.43      249.33      4.34 o 
  -5  -4   2        0.81        0.69      0.44 o 
  -4  -4   2       41.94       46.05      1.03 o 
  -3  -4   2      278.90      290.10      2.92 o 
  -2  -4   2      509.28      530.13      4.84 o 
  -1  -4   2      200.42      243.65      2.61 o 
   0  -4   2      166.40      172.42      1.99 o 
   1  -4   2      315.74      304.36      2.92 o 
   2  -4   2     7328.27     7548.52     57.29 o 
   3  -4   2      764.03      830.03      9.18 o 
   4  -4   2      394.05      373.51      4.58 o 
   5  -4   2      549.76      577.53      7.18 o 
   6  -4   2       35.73       32.38      1.68 o 
   7  -4   2       23.84       19.55      1.68 o 
   8  -4   2       26.12       23.56      1.65 o 
   9  -4   2       91.60       61.54      3.62 o 
  10  -4   2       24.48       16.62      7.91 o 
  11  -4   2        9.27        3.92      5.06 o 
  12  -4   2       24.33       27.38      4.44 o 
 -11  -3   2        1.22        0.49      1.06 o 
 -10  -3   2       27.02       32.09      2.72 o 
  -9  -3   2        0.27        0.39      0.84 o 
  -8  -3   2       95.63       92.40      3.55 o 
  -7  -3   2       80.60       80.72      2.89 o 
  -6  -3   2        9.82        9.92      1.00 o 
  -5  -3   2       39.92       48.53      1.40 o 
  -4  -3   2       54.48       63.37      0.81 o 
  -3  -3   2      184.06      193.58      1.92 o 
  -2  -3   2      224.00      238.88      2.35 o 
  -1  -3   2       14.67       13.79      0.39 o 
   0  -3   2      796.60      890.85      7.24 o 
   1  -3   2     2509.73     2572.96     21.45 o 
   2  -3   2      257.41      217.38      2.22 o 
   3  -3   2       79.98       88.40      1.56 o 
   4  -3   2       57.03       61.16      1.20 o 
   5  -3   2     2318.82     2431.99     25.42 o 
   6  -3   2      920.56      980.54     23.39 o 
   7  -3   2       40.46       40.05      1.51 o 
   8  -3   2      426.71      398.88      7.91 o 
   9  -3   2      480.31      496.45     11.05 o 
  10  -3   2        0.97        0.44      1.70 o 
  11  -3   2        9.26       12.96      3.17 o 
  12  -3   2       80.68       94.20     10.33 o 
 -11  -2   2       44.55       41.62      2.98 o 
 -10  -2   2       31.74       36.27      2.78 o 
  -9  -2   2       35.29       37.74      2.45 o 
  -8  -2   2       24.18       25.21      3.54 o 
  -7  -2   2      264.05      257.34      5.29 o 
  -6  -2   2       34.36       40.81      1.61 o 
  -5  -2   2     1046.32     1122.84     14.03 o 
  -4  -2   2        2.13        4.60      0.33 o 
  -3  -2   2       84.67       74.58      0.88 o 
  -2  -2   2      540.73      581.93      4.69 o 
  -1  -2   2      252.79      263.48      2.64 o 
   0  -2   2     3100.01     3365.08     31.06 o 
   1  -2   2     3146.80     3120.23     32.84 o 
   2  -2   2      138.57       95.60      1.00 o 
   3  -2   2      405.65      402.08      3.75 o 
   4  -2   2     1824.52     2008.83     21.03 o 
   5  -2   2      224.22      246.90      3.28 o 
   6  -2   2      166.55      178.20      2.66 o 
   7  -2   2        6.09        4.70      0.78 o 
   8  -2   2      112.64      110.01      3.87 o 
   9  -2   2      198.95      200.07      5.88 o 
  10  -2   2       35.91       32.14      2.64 o 
  11  -2   2       17.47       15.98      2.13 o 
  12  -2   2        3.09        2.70      1.42 o 
 -12  -1   2        0.48       -0.84      0.94 o 
 -11  -1   2       20.91       16.92      7.40 o 
 -10  -1   2       41.52       26.19     10.06 o 
  -9  -1   2       92.97       82.54      4.95 o 
  -7  -1   2       39.91       29.23      2.10 o 
  -6  -1   2      405.34      398.84     25.96 o 
  -5  -1   2       55.10       54.13      1.29 o 
  -4  -1   2        7.17        5.64      0.34 o 
  -3  -1   2     3360.60     3493.97     35.28 o 
  -2  -1   2      823.80      825.24     10.13 o 
  -1  -1   2      444.56      465.68      3.99 o 
   0  -1   2      687.29      735.37      6.28 o 
   1  -1   2      456.63      453.28      3.80 o 
   2  -1   2     3690.88     3610.06     28.45 o 
   3  -1   2      469.32      450.46      3.95 o 
   4  -1   2      142.07      160.23      2.26 o 
   5  -1   2        8.02        8.16      0.53 o 
   6  -1   2        9.15       13.15      0.80 o 
   7  -1   2      114.38      126.43      4.64 o 
   8  -1   2        0.04        1.74      0.84 o 
   9  -1   2        0.30        1.75      0.98 o 
  10  -1   2        3.65        3.28      2.49 o 
  11  -1   2      127.21      132.18      5.19 o 
 -12   0   2       19.62       20.99      2.29 o 
 -11   0   2       22.53       24.84      2.29 o 
 -10   0   2      305.72      305.95      7.68 o 
  -9   0   2        3.38        3.23      0.92 o 
  -8   0   2       15.80       15.87      1.26 o 
  -7   0   2      303.36      285.69      5.43 o 
  -6   0   2       56.64       64.20      1.04 o 
  -5   0   2      148.56      111.97      1.49 o 
  -4   0   2       21.44       13.98      0.38 o 
  -3   0   2      102.07       93.31      1.12 o 
  -2   0   2      538.11      571.87      6.11 o 
  -1   0   2     6088.95     5992.11    111.20 o 
   0   0   2     1025.26      918.95      8.24 o 
   1   0   2      310.64      298.51      2.92 o 
   2   0   2     3411.91     3400.81     28.33 o 
   3   0   2      752.36      727.45      6.17 o 
   4   0   2     1578.34     1617.34     14.05 o 
   5   0   2      106.66      118.23      2.00 o 
   6   0   2        4.21        3.51      0.65 o 
   7   0   2      329.03      291.32      7.20 o 
   8   0   2        0.04       -0.28      0.86 o 
   9   0   2      229.93      221.45      6.57 o 
  10   0   2       14.62       15.92      2.08 o 
  11   0   2      250.41      261.24      8.01 o 
 -13   1   2      113.83      120.71      5.52 o 
 -12   1   2      147.19      150.11      5.22 o 
 -11   1   2       34.19       35.97      3.31 o 
 -10   1   2       16.39       16.27      1.67 o 
  -9   1   2      114.21      108.80      3.56 o 
  -8   1   2      353.65      351.58      6.50 o 
  -7   1   2       90.81       87.32      1.54 o 
  -6   1   2      348.88      343.17      3.80 o 
  -5   1   2       29.25       31.40      0.71 o 
  -4   1   2      474.19      498.82      5.10 o 
  -3   1   2        0.57        1.52      0.25 o 
  -2   1   2      793.61      832.95      9.71 o 
  -1   1   2     8940.03     9139.37    111.04 o 
   0   1   2     1213.55     1196.17      9.53 o 
   1   1   2    18541.40    18201.51    162.83 o 
   2   1   2      303.49      293.76      2.84 o 
   3   1   2      708.50      696.26      6.75 o 
   4   1   2      665.47      656.59      5.51 o 
   5   1   2      697.63      744.97      8.49 o 
   6   1   2       20.96       23.07      1.97 o 
   7   1   2        1.14       -0.54      0.64 o 
   8   1   2       41.03       37.13      2.53 o 
   9   1   2       46.46       47.73      2.89 o 
  10   1   2      456.02      480.12     11.84 o 
  11   1   2      113.51      105.54      4.87 o 
 -13   2   2       88.01       99.80      4.31 o 
 -12   2   2        1.18        0.23      0.84 o 
 -11   2   2       11.50       11.61      1.49 o 
 -10   2   2      261.18      247.10     11.72 o 
  -9   2   2      545.56      532.19      9.24 o 
  -8   2   2     1646.69     1684.37     22.03 o 
  -7   2   2      397.16      394.95      4.78 o 
  -6   2   2        0.09        0.84      0.21 o 
  -5   2   2       83.30       99.26      1.41 o 
  -4   2   2        3.17        2.41      0.35 o 
  -3   2   2     1679.60     1674.30     18.52 o 
  -2   2   2      349.22      344.36      3.35 o 
  -1   2   2     2659.70     2686.15     23.90 o 
   0   2   2     8930.34     8944.70     83.05 o 
   1   2   2      919.00      900.98      8.13 o 
   2   2   2     1257.80     1426.34     12.96 o 
   4   2   2      464.08      495.87      5.13 o 
   5   2   2      442.40      435.05      4.84 o 
   6   2   2        5.76        2.85      0.61 o 
   7   2   2        4.66        7.14      1.28 o 
   8   2   2      694.43      695.12     14.92 o 
   9   2   2        6.78        7.26      1.52 o 
  10   2   2        1.89        1.16      1.15 o 
 -13   3   2      109.06      118.31      4.48 o 
 -12   3   2        8.28        8.54      1.59 o 
 -11   3   2      166.41      171.45      5.04 o 
 -10   3   2      400.56      388.49      8.62 o 
  -9   3   2        0.18        0.00      0.50 o 
  -8   3   2      115.33      107.94      1.87 o 
  -7   3   2      161.02      148.17      2.19 o 
  -6   3   2     1343.13     1407.96     13.94 o 
  -5   3   2      299.40      304.36      4.44 o 
  -4   3   2      487.02      518.53      5.89 o 
  -3   3   2      208.06      208.19      2.15 o 
  -2   3   2      322.30      358.84      3.87 o 
  -1   3   2      220.56      226.25      2.74 o 
   0   3   2      277.59      290.17      2.64 o 
   1   3   2      455.47      409.24      3.65 o 
   2   3   2      566.33      556.65      5.05 o 
   3   3   2       25.87       24.45      0.57 o 
   4   3   2       13.07       11.77      0.56 o 
   5   3   2       61.74       59.22      1.43 o 
   6   3   2      150.46      134.90      2.34 o 
   7   3   2       47.24       47.60      2.11 o 
   8   3   2       33.12       26.64      2.52 o 
   9   3   2       75.35       72.81      3.83 o 
 -13   4   2       30.24       31.77      4.09 o 
 -12   4   2       19.36       20.08      1.93 o 
 -11   4   2        8.48        7.88      1.20 o 
 -10   4   2      624.92      617.81     12.43 o 
  -9   4   2       23.01       22.31      2.04 o 
  -8   4   2      145.17      132.99      3.81 o 
  -7   4   2      374.62      358.55      4.72 o 
  -6   4   2      147.96      140.95      2.13 o 
  -5   4   2       10.71        6.49      0.35 o 
  -4   4   2        2.93       -0.06      0.18 o 
  -3   4   2        1.21       -0.01      0.15 o 
  -2   4   2        2.88        5.61      0.28 o 
  -1   4   2        0.02        0.96      0.34 o 
   0   4   2       54.62       55.83      0.78 o 
   1   4   2      486.81      494.31      4.66 o 
   2   4   2      535.94      525.74      4.91 o 
   3   4   2        3.76        3.54      0.36 o 
   4   4   2       22.88       23.87      0.98 o 
   5   4   2       79.29       76.62      1.74 o 
   6   4   2       14.82       14.97      0.83 o 
   7   4   2       92.12       90.93      3.04 o 
   8   4   2        0.40        1.03      1.09 o 
   9   4   2       17.83       23.25      2.63 o 
 -13   5   2       14.93       18.00      2.63 o 
 -12   5   2       84.19       84.83      3.34 o 
 -11   5   2        1.90        3.26      0.90 o 
 -10   5   2        2.04        1.99      0.71 o 
  -9   5   2      273.37      262.85      4.65 o 
  -8   5   2       26.06       29.09      0.94 o 
  -7   5   2      385.33      373.18      4.40 o 
  -6   5   2       56.43       67.98      1.36 o 
  -5   5   2      397.11      404.36      4.49 o 
  -4   5   2      639.17      625.75      6.28 o 
  -3   5   2      494.01      516.49      4.73 o 
  -2   5   2      464.10      503.67      4.92 o 
  -1   5   2      302.23      336.20      3.05 o 
   0   5   2      144.28      138.10      1.81 o 
   1   5   2       41.04       45.10      0.87 o 
   2   5   2       26.69       29.85      0.79 o 
   3   5   2        5.73        5.26      0.56 o 
   4   5   2        2.05        2.05      0.46 o 
   5   5   2       62.39       70.27      1.89 o 
   6   5   2        3.80        3.48      0.47 o 
   7   5   2       42.35       36.75      2.77 o 
   8   5   2       24.05       22.07      2.67 o 
 -13   6   2        0.01        0.28      0.85 o 
 -12   6   2      130.88      134.87      4.33 o 
 -11   6   2       21.44       14.84      1.48 o 
 -10   6   2      168.64      156.18      3.77 o 
  -9   6   2       59.33       54.05      1.70 o 
  -8   6   2      140.56      129.35      2.33 o 
  -7   6   2        3.26        3.39      0.43 o 
  -6   6   2        0.19        0.07      0.28 o 
  -5   6   2      695.68      743.19      8.45 o 
  -4   6   2       17.88       23.87      0.68 o 
  -3   6   2      228.78      192.26      2.83 o 
  -2   6   2        8.92        9.86      0.60 o 
  -1   6   2      256.41      257.89      2.73 o 
   0   6   2      880.29      880.25      8.78 o 
   1   6   2      154.29      157.65      2.26 o 
   2   6   2       39.54       35.90      0.92 o 
   3   6   2        0.51        0.35      0.53 o 
   4   6   2        3.44        2.90      0.68 o 
   5   6   2       31.15       35.35      1.74 o 
   6   6   2       19.11       17.16      1.25 o 
   7   6   2       22.78       20.16      2.19 o 
 -13   7   2        9.18        8.01      1.98 o 
 -12   7   2      161.32      161.21      6.72 o 
 -11   7   2      103.55       97.70      3.37 o 
 -10   7   2       68.68       76.26      3.12 o 
  -9   7   2      567.92      547.16      8.43 o 
  -8   7   2       19.26       18.97      1.23 o 
  -7   7   2       36.40       31.20      1.33 o 
  -6   7   2       96.88       90.88      2.09 o 
  -5   7   2       83.13       82.75      1.96 o 
  -4   7   2        8.37        4.51      0.44 o 
  -3   7   2      122.01      124.65      2.00 o 
  -2   7   2      634.29      669.90      8.39 o 
  -1   7   2       19.39       17.65      0.90 o 
   0   7   2        0.32       -0.26      0.34 o 
   1   7   2      142.89      140.43      3.15 o 
   2   7   2       23.55       24.84      1.37 o 
   3   7   2        7.65        7.14      1.33 o 
   4   7   2        0.08        0.26      0.60 o 
   5   7   2        3.01        3.41      1.04 o 
   6   7   2        0.74        0.84      0.60 o 
   7   7   2       25.49       27.42      2.58 o 
 -13   8   2        6.84        8.14      1.37 o 
 -12   8   2       49.17       52.64      4.28 o 
 -11   8   2        8.01        6.70      1.53 o 
 -10   8   2      246.40      246.65      5.35 o 
  -9   8   2       84.91       89.03      2.53 o 
  -8   8   2        4.97        3.75      0.75 o 
  -7   8   2      262.10      233.71      4.35 o 
  -6   8   2     2238.66     2188.26     26.08 o 
  -5   8   2       70.17       71.66      1.92 o 
  -4   8   2      707.88      628.53     35.86 o 
  -3   8   2       78.35       71.81      2.04 o 
  -2   8   2       39.75       33.17      1.68 o 
  -1   8   2      209.68      200.85      3.16 o 
   0   8   2        2.68        1.87      0.47 o 
   1   8   2       47.35       49.52      1.64 o 
   2   8   2        9.22        9.91      1.08 o 
   3   8   2       53.94       51.47      2.05 o 
   4   8   2        0.81        1.63      1.34 o 
   5   8   2       12.77       10.96      1.18 o 
   6   8   2       27.94       27.42      2.56 o 
 -13   9   2        3.39        4.08      1.13 o 
 -12   9   2      111.14      124.16      3.71 o 
 -11   9   2        6.54        6.22      1.05 o 
 -10   9   2        8.35        8.14      1.16 o 
  -9   9   2        1.55        1.62      0.61 o 
  -8   9   2       25.75       21.77      1.64 o 
  -7   9   2      168.66      153.90      3.59 o 
  -6   9   2        4.41        6.57      0.94 o 
  -5   9   2      514.31      464.10      8.79 o 
  -4   9   2     2026.87     1975.79     38.03 o 
  -3   9   2       26.20       19.01      2.74 o 
  -2   9   2       56.81       63.57      3.19 o 
  -1   9   2      262.51      249.77      3.80 o 
   0   9   2      118.52      119.34      2.82 o 
   1   9   2        8.08        9.00      1.76 o 
   2   9   2       43.80       41.56      1.82 o 
   3   9   2       14.04       10.31      1.20 o 
   4   9   2        2.25        3.47      0.86 o 
   5   9   2       12.75       14.16      1.49 o 
 -13  10   2       69.20       75.31      2.95 o 
 -12  10   2        3.35        3.82      1.07 o 
 -11  10   2       15.68       19.08      1.70 o 
 -10  10   2        0.66        0.49      0.79 o 
  -9  10   2       28.95       24.49      1.74 o 
  -8  10   2       47.46       52.91      2.36 o 
  -7  10   2       79.12       65.37      2.63 o 
  -6  10   2        7.81        4.50      2.35 o 
  -5  10   2      404.42      382.23      9.14 o 
  -4  10   2      208.10      189.92      8.38 o 
  -3  10   2      289.58      280.85      6.36 o 
  -2  10   2       26.48       25.85      1.45 o 
  -1  10   2       14.53       13.12      0.90 o 
   0  10   2       30.31       33.11      1.61 o 
   1  10   2       53.22       53.86      2.70 o 
   2  10   2      381.28      377.34      6.92 o 
   3  10   2        9.92       10.43      1.55 o 
   4  10   2        4.14        5.17      2.21 o 
 -12  11   2        4.96        1.89      1.02 o 
 -11  11   2       43.08       48.19      2.57 o 
 -10  11   2        1.32        0.64      0.71 o 
  -9  11   2        0.31        0.25      0.84 o 
  -8  11   2        2.33        2.18      1.05 o 
  -7  11   2      328.83      318.25      8.28 o 
  -6  11   2       24.09       22.77      2.31 o 
  -5  11   2       62.62       58.54      3.09 o 
  -4  11   2        5.20        2.06      1.17 o 
  -3  11   2       35.50       36.97      3.24 o 
  -2  11   2       23.63       24.60      1.74 o 
  -1  11   2        7.86        6.66      1.23 o 
   0  11   2        0.06        0.53      0.67 o 
   1  11   2      116.65      115.07      3.18 o 
   2  11   2        2.15        2.56      1.41 o 
 -12  12   2       32.15       31.46     10.43 o 
 -11  12   2        2.72        4.00      1.22 o 
 -10  12   2        6.29        6.25      1.64 o 
  -9  12   2        2.43        1.38      0.97 o 
  -8  12   2       16.18       14.96      3.03 o 
  -7  12   2       28.49       32.35      2.80 o 
  -6  12   2       64.65       63.64      3.42 o 
  -5  12   2       63.05       61.77      3.36 o 
  -4  12   2       96.27       96.93      4.27 o 
  -3  12   2       56.08       61.68      3.46 o 
  -2  12   2      198.10      196.19      8.97 o 
  -1  12   2        3.64        5.08      1.20 o 
   0  12   2       47.05       49.28      2.73 o 
   1  12   2        0.56        1.44      0.75 o 
 -10  13   2        3.32        3.08      0.96 o 
  -9  13   2       46.39       50.74      4.60 o 
  -8  13   2        9.85        8.64      2.97 o 
  -7  13   2       46.82       50.52      4.83 o 
  -6  13   2       90.25       82.88      4.11 o 
  -5  13   2       20.87       18.02      2.32 o 
  -4  13   2       12.11       16.93      3.13 o 
  -3  13   2       59.83       64.10      3.66 o 
  -2  13   2       90.75       89.61      4.68 o 
  -1  13   2      111.89      116.24      4.34 o 
  -9  14   2       63.43       75.76      4.88 o 
  -8  14   2       21.74       21.29      2.57 o 
  -7  14   2       33.91       25.03      2.90 o 
  -6  14   2       55.01       47.52      5.06 o 
  -5  14   2       12.46       12.98      2.67 o 
  -4  14   2        0.68        1.86      1.35 o 
   1 -14   3       55.56       65.19      3.09 o 
   2 -14   3       20.86       20.95      2.69 o 
   3 -14   3        1.67        1.91      1.11 o 
   4 -14   3        0.44        0.17      0.97 o 
   5 -14   3       28.83       29.23      2.42 o 
   6 -14   3        1.00        0.60      1.00 o 
   7 -14   3        5.79        7.35      1.89 o 
   8 -14   3        4.81        5.07      1.45 o 
  -1 -13   3       17.01       17.66      1.46 o 
   0 -13   3       34.01       32.56      3.34 o 
   1 -13   3       51.43       48.02      1.90 o 
   2 -13   3       33.26       35.28      2.30 o 
   3 -13   3       12.24        9.90      1.29 o 
   4 -13   3        0.42        0.86      1.18 o 
   5 -13   3        1.00       -0.24      0.91 o 
   6 -13   3        2.02        2.22      1.02 o 
   7 -13   3        3.67        3.11      1.19 o 
   8 -13   3       54.17       63.55      3.08 o 
   9 -13   3       57.91       64.79      3.72 o 
  -3 -12   3        5.30        5.39      1.63 o 
  -2 -12   3        2.91        3.26      1.43 o 
  -1 -12   3        0.32        0.66      0.70 o 
   0 -12   3      132.92      116.41      3.07 o 
   1 -12   3      103.70       96.33      3.45 o 
   2 -12   3      266.90      265.22      4.80 o 
   3 -12   3        0.39        0.59      0.77 o 
   4 -12   3        0.75        0.89      1.14 o 
   5 -12   3       10.76        7.83      2.07 o 
   6 -12   3       15.49       18.24      1.83 o 
   7 -12   3        8.70        9.08      1.52 o 
   8 -12   3       55.88       63.76      3.04 o 
   9 -12   3      118.74      122.90      4.19 o 
  10 -12   3       35.24       34.99      2.62 o 
  -4 -11   3        0.02        1.01      1.13 o 
  -3 -11   3       53.21       48.87      3.52 o 
  -2 -11   3      287.22      277.32      5.46 o 
  -1 -11   3        0.21       -0.06      0.63 o 
   0 -11   3      137.50      132.76      3.24 o 
   1 -11   3      118.80      113.98      4.85 o 
   2 -11   3       51.20       39.28      1.56 o 
   3 -11   3       14.57       14.36      1.35 o 
   4 -11   3        7.00        6.01      1.03 o 
   5 -11   3       42.94       37.29      1.74 o 
   6 -11   3        8.09        7.97      1.20 o 
   7 -11   3        3.95        2.77      0.95 o 
   8 -11   3       23.92       22.71      2.05 o 
   9 -11   3        9.06        8.68      1.45 o 
  10 -11   3       23.83       22.20      2.87 o 
  11 -11   3      140.24      150.50      4.81 o 
  -6 -10   3        0.04        1.81      1.51 o 
  -5 -10   3       18.84       20.56      2.03 o 
  -4 -10   3       11.68       13.16      1.87 o 
  -3 -10   3      189.49      195.74      4.22 o 
  -2 -10   3       31.23       31.24      2.21 o 
  -1 -10   3      152.06      151.52      4.08 o 
   0 -10   3      154.87      145.57      2.83 o 
   1 -10   3      223.93      205.31      3.23 o 
   2 -10   3      180.33      150.84      2.90 o 
   3 -10   3      335.12      309.46      4.97 o 
   4 -10   3      155.23      136.68      2.81 o 
   5 -10   3        1.45        4.57      0.82 o 
   6 -10   3        1.88        1.52      0.90 o 
   7 -10   3        2.40        3.75      0.95 o 
   8 -10   3      121.92      121.20      3.41 o 
   9 -10   3       26.62       23.24      2.03 o 
  10 -10   3       19.67       17.54      3.53 o 
  11 -10   3       25.23       26.86      2.64 o 
  -7  -9   3        0.91        3.61      1.62 o 
  -6  -9   3       14.94       14.35      2.05 o 
  -5  -9   3      208.21      205.20      6.99 o 
  -4  -9   3       37.54       37.66      1.61 o 
  -3  -9   3        4.33        4.52      1.07 o 
  -2  -9   3       11.12       10.34      1.15 o 
  -1  -9   3      176.14      176.04      3.11 o 
   0  -9   3       53.59       45.03      1.31 o 
   1  -9   3      341.37      337.45      4.49 o 
   2  -9   3       32.83       28.39      1.24 o 
   3  -9   3     1679.63     1725.94     16.62 o 
   4  -9   3      216.71      185.28      2.86 o 
   5  -9   3       56.01       47.38      1.75 o 
   6  -9   3      369.89      349.17      5.75 o 
   7  -9   3        5.18        2.48      0.78 o 
   8  -9   3      274.84      251.58      6.06 o 
   9  -9   3       47.31       48.20      4.37 o 
  10  -9   3       10.53        8.10      4.33 o 
  11  -9   3       99.43       96.65      4.22 o 
  12  -9   3       27.31       25.16      2.57 o 
  -7  -8   3       56.84       57.17      3.04 o 
  -6  -8   3        4.77        4.12      1.19 o 
  -5  -8   3        2.80        6.18      1.82 o 
  -4  -8   3       20.93       21.78      1.25 o 
  -3  -8   3       23.53       25.89      1.43 o 
  -2  -8   3       15.46       18.86      0.93 o 
  -1  -8   3        0.00        0.18      0.37 o 
   0  -8   3       63.34       60.05      1.69 o 
   1  -8   3      173.08      180.69      2.76 o 
   2  -8   3       83.35       86.50      1.60 o 
   3  -8   3     1137.56     1109.88     10.25 o 
   4  -8   3       23.85       25.90      1.30 o 
   5  -8   3      113.47      114.35      2.67 o 
   6  -8   3      405.59      367.20      6.60 o 
   7  -8   3      215.84      200.87      4.40 o 
   8  -8   3       14.27       16.69      1.40 o 
   9  -8   3      130.20      134.67      8.46 o 
  10  -8   3        0.02        0.08      0.86 o 
  11  -8   3       36.78       34.23      2.59 o 
  12  -8   3       15.87       17.01      2.22 o 
  -8  -7   3      134.62      135.01      6.01 o 
  -7  -7   3      473.99      482.42     12.93 o 
  -6  -7   3       35.38       34.32      1.70 o 
  -5  -7   3       48.35       47.64      1.35 o 
  -4  -7   3        6.66        8.41      0.69 o 
  -3  -7   3       47.43       44.63      1.18 o 
  -2  -7   3      121.42      131.16      2.19 o 
  -1  -7   3       49.98       55.06      1.14 o 
   0  -7   3        7.77        9.57      0.61 o 
   1  -7   3      520.36      528.28      5.66 o 
   2  -7   3        0.00        0.25      0.29 o 
   3  -7   3      561.58      586.86      5.28 o 
   4  -7   3      129.86      148.28      2.48 o 
   5  -7   3        4.32        4.39      0.75 o 
   6  -7   3      122.95      115.16      3.52 o 
   7  -7   3       52.19       51.95      2.23 o 
   8  -7   3       81.70       69.51      2.34 o 
   9  -7   3       57.28       54.41      2.71 o 
  10  -7   3       32.07       31.86      4.25 o 
  11  -7   3        6.78        3.98      1.33 o 
  12  -7   3        1.43        2.85      1.76 o 
  -9  -6   3        0.16        1.38      1.14 o 
  -8  -6   3       45.97       42.93      2.67 o 
  -7  -6   3        2.40        3.42      1.56 o 
  -6  -6   3       17.95       21.34      1.38 o 
  -5  -6   3      391.90      384.05      5.17 o 
  -4  -6   3       98.54      103.28      2.00 o 
  -3  -6   3        0.00        0.37      0.26 o 
  -2  -6   3      219.26      235.49      2.64 o 
  -1  -6   3      172.35      170.08      2.74 o 
   0  -6   3        1.63        0.68      0.28 o 
   1  -6   3      616.59      636.71      6.09 o 
   2  -6   3     1410.33     1497.47     13.07 o 
   3  -6   3       54.11       75.86      1.13 o 
   4  -6   3       29.23       22.77      0.97 o 
   5  -6   3      600.99      591.97      7.68 o 
   6  -6   3      145.02      133.41      3.13 o 
   7  -6   3      408.07      367.94      6.47 o 
   8  -6   3       19.18       17.11      1.43 o 
   9  -6   3      228.90      170.76     18.60 o 
  10  -6   3       89.54       94.16      6.32 o 
  12  -6   3        1.59       -0.11      0.83 o 
 -10  -5   3        3.64        2.08      1.17 o 
  -9  -5   3       38.61       38.70      2.75 o 
  -8  -5   3       12.45       10.43      1.63 o 
  -7  -5   3        8.22        8.02      1.15 o 
  -6  -5   3        3.72        3.98      0.68 o 
  -5  -5   3       97.21       90.16      2.26 o 
  -4  -5   3       82.60       79.24      1.42 o 
  -3  -5   3      130.37      135.99      1.80 o 
  -2  -5   3        3.18        3.58      0.33 o 
  -1  -5   3      561.96      663.85      6.34 o 
   0  -5   3      423.57      469.46      4.68 o 
   1  -5   3      786.92      902.68      7.90 o 
   2  -5   3     1269.01     1303.69     10.89 o 
   3  -5   3      133.67      117.96      1.54 o 
   4  -5   3       35.12       31.93      1.06 o 
   5  -5   3      782.73      793.22     10.54 o 
   6  -5   3      657.30      657.80     20.17 o 
   7  -5   3       62.73       76.28      2.29 o 
   8  -5   3        9.27        7.49      0.94 o 
   9  -5   3       78.96       78.01      2.99 o 
  10  -5   3        0.15        1.85      1.07 o 
  11  -5   3        6.96        8.56      1.59 o 
  12  -5   3        2.65        0.98      3.05 o 
 -11  -4   3        0.25        1.91      1.68 o 
 -10  -4   3       90.28      100.11      4.27 o 
  -9  -4   3      386.07      383.65      9.41 o 
  -8  -4   3        4.96        3.79      1.08 o 
  -7  -4   3        7.38        6.21      1.11 o 
  -6  -4   3       26.88       31.50      2.52 o 
  -5  -4   3       16.57       19.30      1.27 o 
  -4  -4   3        7.20        5.09      0.29 o 
  -3  -4   3       71.96       89.29      1.22 o 
  -2  -4   3      158.66      158.79      1.80 o 
  -1  -4   3     3353.94     3730.08     30.49 o 
   0  -4   3      101.02      113.91      1.34 o 
   1  -4   3      123.16      144.48      1.73 o 
   2  -4   3       23.84       32.15      0.82 o 
   3  -4   3     2137.80     2320.38     20.94 o 
   4  -4   3      137.06      140.13      2.39 o 
   5  -4   3        4.90        4.51      0.53 o 
   6  -4   3      809.43      830.33     12.11 o 
   7  -4   3      145.70      152.19      3.39 o 
   8  -4   3       10.04       13.12      1.40 o 
   9  -4   3        1.24        1.30      0.82 o 
  10  -4   3        7.43        5.33      1.31 o 
  11  -4   3        2.99        2.48      1.20 o 
  12  -4   3        3.63        2.21      1.29 o 
 -11  -3   3       31.75       29.69      2.75 o 
 -10  -3   3        0.69        1.31      1.03 o 
  -9  -3   3        3.78        3.35      1.13 o 
  -8  -3   3      110.96      110.82      3.87 o 
  -7  -3   3        0.38        0.91      0.61 o 
  -6  -3   3      516.30      514.95      8.78 o 
  -5  -3   3       28.87       28.19      0.80 o 
  -4  -3   3     1535.38     1624.62     15.58 o 
  -3  -3   3      846.86      869.38      6.99 o 
  -2  -3   3      127.05      137.85      1.52 o 
  -1  -3   3     1175.65     1182.18     10.07 o 
   0  -3   3      764.47      752.76      6.86 o 
   1  -3   3      757.85      746.99      6.74 o 
   2  -3   3       18.76       15.63      0.48 o 
   3  -3   3        0.50        0.50      0.21 o 
   4  -3   3      391.40      441.41      5.34 o 
   5  -3   3      314.49      327.96      4.27 o 
   6  -3   3      462.60      451.43      7.21 o 
   7  -3   3       91.84       92.15      2.47 o 
   8  -3   3        3.27        8.58      1.17 o 
   9  -3   3      140.74      121.07      4.41 o 
  10  -3   3       54.23       64.81      3.32 o 
  11  -3   3       23.02       26.08      2.63 o 
 -12  -2   3       38.98       39.80      6.93 o 
 -11  -2   3        4.55        5.38      1.46 o 
 -10  -2   3       10.60       13.38      2.30 o 
  -9  -2   3        0.26       -0.23      0.63 o 
  -8  -2   3        6.62        7.78      2.31 o 
  -7  -2   3       17.98       19.87      1.36 o 
  -6  -2   3       20.86       18.60      1.16 o 
  -5  -2   3      110.60      107.03      2.85 o 
  -4  -2   3       82.58      102.93      1.40 o 
  -3  -2   3      397.78      417.42      4.95 o 
  -2  -2   3      477.84      488.10      4.74 o 
  -1  -2   3      175.69      185.44      2.59 o 
   0  -2   3       22.92       13.68      0.46 o 
   1  -2   3      386.35      396.09      3.48 o 
   2  -2   3     1310.80     1309.42     11.00 o 
   3  -2   3      113.97      117.31      1.30 o 
   4  -2   3      266.94      251.76      2.61 o 
   5  -2   3       63.91       59.56      1.88 o 
   6  -2   3      601.80      630.73      7.46 o 
   7  -2   3        0.83       -0.34      0.58 o 
   8  -2   3        8.34       11.05      1.53 o 
   9  -2   3       85.63       85.84      3.72 o 
  10  -2   3       51.70       54.74      3.17 o 
  11  -2   3       84.61       82.85      8.78 o 
 -12  -1   3       98.59      108.51      4.44 o 
 -11  -1   3       66.61       74.69      3.77 o 
 -10  -1   3      107.33      109.48      3.99 o 
  -9  -1   3       16.55       14.12      1.53 o 
  -8  -1   3      454.87      450.85      8.12 o 
  -7  -1   3      177.98      173.64      3.82 o 
  -6  -1   3       33.41       44.29      0.78 o 
  -5  -1   3     1244.56     1347.26     14.95 o 
  -4  -1   3      273.80      306.50      3.16 o 
  -3  -1   3       11.34        9.44      0.43 o 
  -2  -1   3     1471.85     1421.26     16.59 o 
  -1  -1   3        0.50       -0.17      0.25 o 
   0  -1   3        0.22        0.12      0.13 o 
   1  -1   3       42.03       29.78      0.50 o 
   2  -1   3        0.04        0.14      0.37 o 
   3  -1   3      136.42      130.34      1.51 o 
   4  -1   3       94.31       92.28      1.12 o 
   5  -1   3      524.86      567.06      6.71 o 
   6  -1   3        6.79        5.40      0.61 o 
   7  -1   3        8.51        7.63      1.26 o 
   8  -1   3        1.15        1.36      0.85 o 
   9  -1   3       81.05       75.23      3.58 o 
  10  -1   3        2.67        4.20      1.30 o 
  11  -1   3       33.81       30.48      2.89 o 
 -13   0   3        0.18       -0.05      0.99 o 
 -12   0   3       70.61       69.73      3.39 o 
 -11   0   3        1.38        1.37      1.78 o 
 -10   0   3        9.48        9.28      1.35 o 
  -9   0   3      443.95      434.67     10.47 o 
  -8   0   3      660.93      636.71     10.58 o 
  -7   0   3      537.88      557.00      6.43 o 
  -6   0   3      214.16      199.06      2.28 o 
  -5   0   3     4855.97     5176.90     43.42 o 
  -4   0   3      970.67      989.39      9.09 o 
  -3   0   3      804.69      878.46      9.34 o 
  -2   0   3      413.68      425.50      6.95 o 
  -1   0   3      494.62      459.16      4.19 o 
   0   0   3      579.66      552.60      4.83 o 
   1   0   3      433.10      412.68      3.58 o 
   2   0   3      442.01      429.05      3.90 o 
   3   0   3      879.44      886.74      7.15 o 
   4   0   3        1.69        2.01      0.22 o 
   5   0   3        3.17        1.99      0.37 o 
   6   0   3        6.20        6.32      0.92 o 
   7   0   3        0.00        1.82      0.85 o 
   8   0   3        0.05       -0.62      0.73 o 
   9   0   3        5.69        5.79      1.72 o 
  10   0   3       50.84       53.71      4.04 o 
 -13   1   3        4.91        5.61      1.55 o 
 -12   1   3      109.35      106.68      4.13 o 
 -11   1   3       15.08       14.74      1.67 o 
 -10   1   3       97.81      100.49      4.75 o 
  -9   1   3      428.79      434.62      9.19 o 
  -8   1   3      357.51      348.97      6.33 o 
  -7   1   3       26.78       36.81      1.10 o 
  -6   1   3      123.74      122.05      1.57 o 
  -5   1   3       72.72       77.97      1.04 o 
  -4   1   3     1591.44     1668.38     17.95 o 
  -3   1   3      130.47      123.31      1.59 o 
  -2   1   3      115.06      135.89      1.93 o 
  -1   1   3     1411.00     1483.46     12.66 o 
   0   1   3       21.03       23.95      0.47 o 
   1   1   3      658.85      680.23      5.70 o 
   2   1   3       19.64       19.99      0.52 o 
   3   1   3     1257.03     1283.14     10.89 o 
   4   1   3      177.76      189.82      2.28 o 
   5   1   3       12.44       12.81      0.67 o 
   6   1   3        2.48        2.47      0.95 o 
   7   1   3        0.24        0.85      0.77 o 
   8   1   3       19.00       14.97      3.05 o 
   9   1   3        6.81        8.80      3.20 o 
  10   1   3       67.20       65.77      5.60 o 
 -13   2   3        1.88       -0.41      1.35 o 
 -12   2   3       54.49       56.39      3.94 o 
 -11   2   3      263.93      277.91      7.42 o 
 -10   2   3       18.18       16.64      2.19 o 
  -9   2   3      149.61      148.61      3.50 o 
  -8   2   3       50.47       39.55      1.00 o 
  -7   2   3        1.54        6.16      0.49 o 
  -6   2   3      768.13      767.72      7.84 o 
  -5   2   3      100.08      103.64      1.95 o 
  -4   2   3      100.20      107.82      2.21 o 
  -3   2   3       86.26       97.27      1.35 o 
  -2   2   3      126.74      120.88      1.81 o 
  -1   2   3      107.51      108.34      1.12 o 
   0   2   3     2854.93     3045.72     25.25 o 
   1   2   3      109.32      113.69      1.52 o 
   2   2   3     1370.07     1446.99     12.74 o 
   3   2   3      330.24      334.18      3.45 o 
   4   2   3       66.70       77.83      2.00 o 
   5   2   3      242.88      261.09      5.73 o 
   6   2   3       64.07       59.31      1.38 o 
   7   2   3        2.58        2.11      0.79 o 
   8   2   3      170.54      181.76      5.98 o 
   9   2   3        2.63        2.98      1.22 o 
  10   2   3       37.37       37.56      3.34 o 
 -13   3   3        1.66        2.18      1.06 o 
 -12   3   3       11.97       11.74      1.46 o 
 -11   3   3        8.26        9.11      1.21 o 
 -10   3   3       70.56       70.56      2.61 o 
  -9   3   3      432.45      415.59      7.34 o 
  -8   3   3      607.50      583.87      7.27 o 
  -7   3   3     1734.97     1773.10     18.59 o 
  -6   3   3      487.37      465.88      6.47 o 
  -5   3   3      106.88      142.17      2.51 o 
  -4   3   3     1630.95     1769.72     15.33 o 
  -3   3   3       52.86       55.05      0.83 o 
  -2   3   3      231.45      215.28      2.56 o 
  -1   3   3     2442.72     2605.81     24.04 o 
   0   3   3      465.06      499.57      4.80 o 
   1   3   3     4089.25     4285.41     40.39 o 
   2   3   3      633.45      669.18      6.03 o 
   3   3   3      504.79      538.06      5.02 o 
   4   3   3        4.71        3.22      0.60 o 
   5   3   3      223.83      227.90      3.51 o 
   6   3   3       78.27       82.01      1.80 o 
   7   3   3       29.22       29.69      1.96 o 
   8   3   3       11.23        9.76      1.74 o 
   9   3   3       16.23       17.48      3.26 o 
 -14   4   3       12.74       15.00      2.77 o 
 -13   4   3      101.74      105.17      3.92 o 
 -12   4   3       19.70       18.16      1.91 o 
 -11   4   3      208.71      211.23      5.46 o 
 -10   4   3      351.08      360.25      7.79 o 
  -9   4   3      864.29      833.57     10.15 o 
  -8   4   3       89.01       80.93      1.51 o 
  -7   4   3      364.01      339.57      6.55 o 
  -6   4   3       82.85       93.05      2.25 o 
  -5   4   3      693.31      762.96      7.69 o 
  -4   4   3      164.09      166.10      2.02 o 
  -3   4   3     3365.41     3584.30     35.03 o 
  -2   4   3      136.77      120.26      1.84 o 
  -1   4   3      874.16      938.04      7.88 o 
   0   4   3        9.45       14.66      0.46 o 
   1   4   3        6.76        8.60      0.43 o 
   2   4   3        7.91       11.33      0.57 o 
   3   4   3      143.35      154.26      2.22 o 
   4   4   3        3.59        4.96      0.59 o 
   5   4   3       72.72       74.78      1.79 o 
   6   4   3       47.87       48.22      1.52 o 
   7   4   3        0.20        1.28      1.49 o 
   8   4   3       10.78        8.52      3.21 o 
 -14   5   3        3.73        1.80      1.10 o 
 -13   5   3        3.32        1.70      0.95 o 
 -12   5   3        8.96        7.06      1.13 o 
 -11   5   3       12.09       10.40      1.17 o 
 -10   5   3      179.08      179.58      4.50 o 
  -9   5   3      635.62      624.87      7.87 o 
  -8   5   3       34.21       33.88      1.04 o 
  -7   5   3      149.89      145.28      2.27 o 
  -6   5   3       10.21        9.02      0.47 o 
  -5   5   3      114.19      120.58      1.75 o 
  -4   5   3      382.56      366.01      3.88 o 
  -3   5   3      244.52      212.84      3.28 o 
  -2   5   3      418.28      414.27      5.37 o 
  -1   5   3      140.86      142.01      1.71 o 
   0   5   3        0.01        0.39      0.21 o 
   1   5   3      291.87      299.62      3.16 o 
   2   5   3       11.69       11.47      0.69 o 
   3   5   3       51.78       51.43      1.45 o 
   4   5   3      141.31      142.30      3.25 o 
   5   5   3       33.88       32.61      2.45 o 
   6   5   3       12.39       11.95      0.80 o 
   7   5   3       12.12        9.72      1.88 o 
   8   5   3       13.29        9.83      1.79 o 
 -14   6   3       59.38       61.40      2.95 o 
 -13   6   3       54.03       58.88      2.68 o 
 -12   6   3       67.56       68.93      2.76 o 
 -11   6   3        9.16       10.79      1.15 o 
 -10   6   3       77.80       78.70      2.21 o 
  -9   6   3        7.52        6.07      0.53 o 
  -8   6   3       19.39       19.76      0.79 o 
  -7   6   3       10.99        9.83      0.91 o 
  -6   6   3       42.00       46.13      1.09 o 
  -5   6   3        7.47        8.69      0.51 o 
  -4   6   3       42.46       45.77      1.16 o 
  -3   6   3      414.06      437.82      5.75 o 
  -2   6   3      968.95      987.88     11.78 o 
  -1   6   3      344.49      332.10      4.11 o 
   0   6   3        5.62        4.80      0.64 o 
   1   6   3      138.33      145.52      2.55 o 
   2   6   3      180.50      184.15      3.78 o 
   3   6   3       34.49       34.31      1.56 o 
   4   6   3      115.65      117.34      3.01 o 
   5   6   3       25.47       27.32      1.69 o 
   6   6   3       58.10       58.18      2.01 o 
   7   6   3       15.70       12.45      1.85 o 
 -14   7   3        9.99       10.89      1.50 o 
 -13   7   3       15.12       12.53      1.45 o 
 -12   7   3      214.77      223.45      5.76 o 
 -11   7   3       53.47       48.18      2.11 o 
 -10   7   3        1.05        2.27      0.57 o 
  -9   7   3      116.38      115.26      2.11 o 
  -8   7   3       29.33       26.58      1.14 o 
  -7   7   3       18.13       20.19      0.99 o 
  -6   7   3      150.25      142.67      2.64 o 
  -5   7   3       96.68      101.42      2.00 o 
  -4   7   3     1166.55     1264.33     33.10 o 
  -3   7   3      926.56      917.58     12.12 o 
  -2   7   3      177.20      172.09      3.24 o 
  -1   7   3        1.03        2.29      0.43 o 
   0   7   3        0.06       -0.24      0.39 o 
   1   7   3        2.40        1.66      0.48 o 
   2   7   3        8.63        8.77      0.98 o 
   3   7   3       10.36        8.41      1.26 o 
   4   7   3       13.50       13.49      1.67 o 
   5   7   3       15.23       17.99      1.40 o 
   6   7   3       36.48       34.63      1.67 o 
 -13   8   3        0.00        0.53      0.85 o 
 -12   8   3        0.41        0.74      0.73 o 
 -11   8   3        2.87        5.02      0.92 o 
 -10   8   3        8.53        8.92      1.73 o 
  -9   8   3        3.53        2.85      0.67 o 
  -8   8   3      467.19      460.10      7.44 o 
  -7   8   3       35.84       37.44      1.66 o 
  -6   8   3      399.05      381.10      6.45 o 
  -5   8   3      555.26      529.28      9.52 o 
  -4   8   3      117.08      125.45      3.51 o 
  -3   8   3       36.04       32.66      1.81 o 
  -2   8   3      621.18      609.12      8.76 o 
  -1   8   3        6.48        7.82      0.66 o 
   0   8   3      113.13      108.32      2.24 o 
   1   8   3      112.34      110.92      2.85 o 
   2   8   3       10.38       11.40      1.64 o 
   3   8   3       53.61       52.18      2.42 o 
   4   8   3        0.71        0.56      0.67 o 
   5   8   3       21.57       22.80      2.04 o 
 -13   9   3       24.55       21.29      1.59 o 
 -12   9   3        3.71        3.89      0.92 o 
 -11   9   3        0.00       -0.58      0.77 o 
 -10   9   3        0.06       -0.11      0.49 o 
  -9   9   3       19.90       20.22      1.47 o 
  -8   9   3        0.36       -0.15      0.64 o 
  -7   9   3      169.31      158.22      4.00 o 
  -6   9   3       69.08       66.28      3.12 o 
  -5   9   3       64.40       60.51      2.91 o 
  -4   9   3        0.32       -0.65      0.65 o 
  -3   9   3      555.51      526.49      9.80 o 
  -2   9   3       24.24       23.07      1.39 o 
  -1   9   3        0.00       -0.25      0.44 o 
   0   9   3      390.29      386.16      5.91 o 
   1   9   3        1.92        2.56      0.78 o 
   2   9   3      158.99      165.26      3.92 o 
   3   9   3       60.95       64.39      2.38 o 
   4   9   3       61.71       59.82      3.18 o 
 -13  10   3       98.56      106.28      3.45 o 
 -12  10   3        5.01        5.89      1.12 o 
 -11  10   3       14.01       14.76      1.52 o 
 -10  10   3       19.20       20.95      1.72 o 
  -9  10   3       44.18       42.06      2.28 o 
  -8  10   3       40.01       37.64      4.36 o 
  -7  10   3      329.85      317.96      6.67 o 
  -6  10   3        7.86        1.63      1.39 o 
  -5  10   3       16.09       14.73      2.88 o 
  -4  10   3        0.10        0.28      0.91 o 
  -3  10   3      288.47      262.34      9.95 o 
  -2  10   3        0.35        1.18      0.68 o 
  -1  10   3       53.36       48.40      1.51 o 
   0  10   3      362.51      350.02      6.87 o 
   1  10   3       29.04       26.16      1.67 o 
   2  10   3      163.29      170.87      4.14 o 
   3  10   3      208.19      228.41      5.05 o 
 -12  11   3        2.88        1.84      1.55 o 
 -11  11   3       18.41       17.51      1.70 o 
 -10  11   3       35.05       35.20      2.18 o 
  -9  11   3        0.18       -0.12      0.81 o 
  -8  11   3       39.17       37.03      2.22 o 
  -7  11   3        2.68        3.83      1.30 o 
  -6  11   3      170.49      161.06      5.40 o 
  -5  11   3        6.08        6.99      1.53 o 
  -4  11   3       25.80       22.67      2.38 o 
  -3  11   3       73.11       76.96      3.66 o 
  -2  11   3        6.79        4.95      0.96 o 
  -1  11   3       23.99       22.23      2.79 o 
   0  11   3       45.89       48.12      1.87 o 
   1  11   3       77.35       80.10      4.32 o 
   2  11   3        4.44        2.45      1.24 o 
 -12  12   3        7.12       11.76      2.13 o 
 -11  12   3        0.10        0.21      0.68 o 
 -10  12   3       11.96       14.93      1.74 o 
  -9  12   3        2.21        0.47      1.00 o 
  -8  12   3       16.27       14.95      2.06 o 
  -7  12   3        0.93        1.61      1.14 o 
  -6  12   3        0.18       -0.49      2.68 o 
  -5  12   3       14.31       10.40      1.80 o 
  -4  12   3       10.73       12.16      1.95 o 
  -3  12   3        1.09        3.20      1.27 o 
  -2  12   3       46.52       46.69      2.33 o 
  -1  12   3        0.35        0.76      0.95 o 
   0  12   3        3.10        3.96      1.14 o 
 -10  13   3        2.20        3.47      1.46 o 
  -9  13   3       10.12       10.05      1.88 o 
  -8  13   3        0.32       -0.28      1.03 o 
  -7  13   3        8.94        9.38      1.83 o 
  -6  13   3       28.44       23.00      2.57 o 
  -5  13   3        0.04        0.43      1.40 o 
  -4  13   3        3.49        3.93      1.48 o 
  -3  13   3       53.25       45.55      3.58 o 
  -2  13   3       18.24       17.36      1.98 o 
  -8  14   3        4.70        9.01      1.96 o 
  -7  14   3        1.88        0.83      1.33 o 
  -6  14   3       11.12       13.41      2.90 o 
  -5  14   3        1.14        2.59      1.38 o 
   1 -14   4        6.66        8.51      1.44 o 
   2 -14   4       66.24       59.54      4.87 o 
   3 -14   4        6.29        7.81      1.42 o 
   4 -14   4       11.17       11.04      2.90 o 
   5 -14   4        0.32        0.17      1.22 o 
   6 -14   4       31.73       38.39      4.55 o 
   7 -14   4       18.77       18.17      2.64 o 
  -1 -13   4        0.38       -0.48      0.77 o 
   0 -13   4       17.86       18.67      1.45 o 
   1 -13   4        0.13        0.61      0.69 o 
   2 -13   4       49.87       49.89      3.97 o 
   3 -13   4       13.80       14.60      1.74 o 
   4 -13   4       52.59       44.11      2.78 o 
   5 -13   4       10.47        7.58      1.75 o 
   6 -13   4        2.26        2.18      1.17 o 
   7 -13   4        6.53        8.52      1.52 o 
   8 -13   4        7.00       11.44      1.72 o 
   9 -13   4        3.71        6.01      1.43 o 
  -3 -12   4       32.18       37.05      2.09 o 
  -2 -12   4        1.22        0.68      0.90 o 
  -1 -12   4        0.19       -0.46      0.69 o 
   0 -12   4      148.36      155.55      3.74 o 
   1 -12   4        1.46        1.06      0.70 o 
   2 -12   4       35.84       33.93      1.54 o 
   3 -12   4       10.93       12.31      1.19 o 
   4 -12   4       14.38       17.25      1.76 o 
   5 -12   4        4.76        3.60      1.14 o 
   6 -12   4        1.76        1.28      0.94 o 
   7 -12   4        1.06       -0.69      0.82 o 
   8 -12   4        3.41        3.14      1.21 o 
   9 -12   4        5.63        5.56      1.33 o 
  10 -12   4       28.82       30.23      2.52 o 
  -4 -11   4       96.76       99.29      3.28 o 
  -3 -11   4        3.66        2.67      0.92 o 
  -2 -11   4       85.43       83.82      2.58 o 
  -1 -11   4        0.32        0.70      0.64 o 
   0 -11   4        3.79        4.66      0.84 o 
   1 -11   4       65.64       51.85      1.78 o 
   2 -11   4        6.63        4.43      0.74 o 
   3 -11   4       14.79       15.64      1.18 o 
   4 -11   4       21.55       20.60      1.23 o 
   5 -11   4       49.07       47.51      2.21 o 
   6 -11   4       46.10       45.47      2.22 o 
   7 -11   4      117.71      127.43      4.20 o 
   8 -11   4      193.33      203.73      5.41 o 
   9 -11   4        7.65        9.75      1.54 o 
  10 -11   4       56.98       60.76      3.42 o 
  -6 -10   4       15.54       13.37      2.38 o 
  -5 -10   4       23.93       26.06      1.53 o 
  -4 -10   4        0.24        1.43      0.71 o 
  -3 -10   4      106.48      107.18      5.04 o 
  -2 -10   4       12.65       13.74      1.36 o 
  -1 -10   4      287.04      281.15      4.45 o 
   0 -10   4       97.17       95.58      2.21 o 
   1 -10   4       32.76       31.72      1.28 o 
   2 -10   4      205.34      179.16      2.75 o 
   3 -10   4       22.15       10.75      0.73 o 
   4 -10   4        0.13       -0.31      0.56 o 
   5 -10   4      206.60      192.81      4.33 o 
   6 -10   4        0.19        1.06      0.73 o 
   7 -10   4      134.06      132.04      3.61 o 
   8 -10   4       36.51       30.67      1.94 o 
   9 -10   4       15.64       15.27      2.00 o 
  10 -10   4        3.02        4.94      2.75 o 
  11 -10   4       29.27       30.11      2.83 o 
  -7  -9   4        2.91        3.91      1.64 o 
  -6  -9   4        2.70        1.94      1.55 o 
  -5  -9   4        0.18        0.03      1.24 o 
  -4  -9   4       30.46       32.25      2.11 o 
  -3  -9   4       24.50       28.04      2.00 o 
  -2  -9   4        0.42        1.19      0.52 o 
  -1  -9   4        3.29        4.13      0.68 o 
   0  -9   4        2.96        3.02      0.52 o 
   1  -9   4        5.36        4.00      0.56 o 
   2  -9   4      190.24      165.91      2.53 o 
   3  -9   4       42.86       29.24      0.97 o 
   4  -9   4      354.41      291.45      4.29 o 
   5  -9   4       27.72       17.57      1.26 o 
   6  -9   4        5.15        2.74      0.84 o 
   7  -9   4        4.35        5.52      1.11 o 
   8  -9   4       10.11        5.04      1.25 o 
   9  -9   4        1.51        0.76      0.93 o 
  10  -9   4       81.14       80.30      3.79 o 
  11  -9   4        4.64        4.34      2.83 o 
  -7  -8   4        0.22        1.54      1.55 o 
  -6  -8   4        3.87        6.48      3.22 o 
  -5  -8   4       22.35       22.81      1.68 o 
  -4  -8   4      295.91      292.19      4.40 o 
  -3  -8   4       14.83       14.91      1.15 o 
  -2  -8   4      262.49      255.19      3.61 o 
  -1  -8   4      322.39      323.01      4.33 o 
   0  -8   4        0.19        0.82      0.54 o 
   1  -8   4       62.34       66.59      1.53 o 
   2  -8   4      222.79      210.86      3.10 o 
   3  -8   4       39.17       35.24      1.07 o 
   4  -8   4     1262.00     1279.50     14.07 o 
   5  -8   4      119.11      103.54      2.87 o 
   6  -8   4      273.47      256.73      5.51 o 
   7  -8   4      455.09      427.19      7.57 o 
   8  -8   4        0.19        2.09      1.54 o 
   9  -8   4       44.63       41.57      2.74 o 
  10  -8   4        7.57        6.71      1.54 o 
  11  -8   4        1.84        1.22      1.39 o 
  -9  -7   4        2.64        2.09      1.76 o 
  -8  -7   4       18.73       13.69      2.82 o 
  -7  -7   4        0.33        0.96      1.44 o 
  -6  -7   4      513.63      503.13      8.05 o 
  -5  -7   4       34.12       32.18      1.45 o 
  -4  -7   4       69.78       68.01      1.63 o 
  -3  -7   4        0.00        0.16      0.32 o 
  -2  -7   4        0.59        1.20      0.40 o 
  -1  -7   4      486.12      526.89      5.74 o 
   0  -7   4        8.57        8.44      0.59 o 
   1  -7   4        2.22        4.31      0.41 o 
   2  -7   4       19.95       19.73      0.86 o 
   3  -7   4      601.41      579.49      6.18 o 
   4  -7   4      396.12      407.61      5.77 o 
   5  -7   4      154.48      145.80      3.25 o 
   6  -7   4        2.43        4.17      0.80 o 
   7  -7   4      843.11      805.40     12.39 o 
   8  -7   4       22.61       20.22      1.78 o 
   9  -7   4        2.05        2.15      0.92 o 
  10  -7   4       38.76       41.77      6.34 o 
  11  -7   4        0.60        1.22      1.17 o 
  -9  -6   4       16.83       12.70      2.69 o 
  -8  -6   4      166.32      166.25      7.99 o 
  -7  -6   4      366.68      357.54      7.57 o 
  -6  -6   4      348.67      350.36      5.96 o 
  -5  -6   4        7.87        9.87      0.58 o 
  -4  -6   4        0.63        0.70      0.33 o 
  -3  -6   4      604.56      624.35      6.62 o 
  -2  -6   4       63.86       60.47      1.22 o 
  -1  -6   4      414.82      462.34      5.01 o 
   0  -6   4       84.77      105.13      1.58 o 
   1  -6   4       77.41       74.53      1.20 o 
   2  -6   4      198.44      201.59      2.43 o 
   3  -6   4       22.41       19.39      1.18 o 
   4  -6   4        3.66        1.09      0.42 o 
   5  -6   4        6.46        5.45      0.68 o 
   6  -6   4      300.73      285.66      5.92 o 
   7  -6   4       94.46       88.87      2.62 o 
   8  -6   4        2.76        2.58      0.89 o 
   9  -6   4      538.87      530.99     10.49 o 
  10  -6   4        1.75        3.79      2.45 o 
  11  -6   4        7.26        9.07      3.13 o 
 -10  -5   4        0.15        1.83      1.57 o 
  -9  -5   4        0.15        2.15      1.57 o 
  -8  -5   4       32.08       30.44      2.10 o 
  -7  -5   4        2.17        2.22      0.74 o 
  -6  -5   4      212.87      205.11      4.77 o 
  -5  -5   4      127.70      124.72      2.69 o 
  -4  -5   4       12.74       18.61      0.71 o 
  -3  -5   4      135.50      133.66      1.89 o 
  -2  -5   4      221.67      226.30      2.60 o 
  -1  -5   4      527.73      555.27      5.14 o 
   0  -5   4        0.66        1.09      0.25 o 
   1  -5   4        0.00        2.26      0.36 o 
   2  -5   4      179.53      195.31      2.47 o 
   3  -5   4      152.73      178.28      2.16 o 
   4  -5   4      123.96      120.77      1.94 o 
   5  -5   4      262.93      251.64      3.94 o 
   6  -5   4      254.13      274.77      5.13 o 
   7  -5   4       24.94       26.03      1.44 o 
   8  -5   4      127.41      116.31      3.67 o 
   9  -5   4        2.67        1.89      0.91 o 
  10  -5   4       25.77       17.28      2.12 o 
  11  -5   4        2.33        3.03      1.26 o 
 -11  -4   4       67.87       56.45      4.65 o 
 -10  -4   4        0.17        0.53      1.41 o 
  -9  -4   4      151.35      151.96      6.31 o 
  -8  -4   4       30.00       25.22      2.22 o 
  -7  -4   4      133.33      124.88      5.88 o 
  -6  -4   4       13.16       17.52      1.34 o 
  -5  -4   4       53.56       47.57      1.44 o 
  -4  -4   4      153.74      150.79      1.63 o 
  -3  -4   4      514.08      534.05      4.37 o 
  -2  -4   4      990.72     1083.50      8.81 o 
  -1  -4   4      142.00      172.08      1.83 o 
   0  -4   4      832.27     1017.60      8.59 o 
   1  -4   4      886.37      966.95      8.74 o 
   2  -4   4      282.85      317.36      3.33 o 
   3  -4   4      179.04      201.61      2.26 o 
   4  -4   4      482.83      470.78      4.81 o 
   5  -4   4      333.14      308.38      4.53 o 
   6  -4   4      223.04      214.46      4.25 o 
   7  -4   4       97.09      105.96      2.81 o 
   8  -4   4        0.05        0.39      0.97 o 
   9  -4   4       32.01       28.16      2.21 o 
  10  -4   4        5.21        4.87      1.85 o 
  11  -4   4       22.27       26.84      2.72 o 
 -11  -3   4        3.52        4.38      1.83 o 
 -10  -3   4       37.08       27.48      2.41 o 
  -9  -3   4       46.77       49.43      2.62 o 
  -8  -3   4      946.47      903.99     17.45 o 
  -7  -3   4      177.91      167.21      6.21 o 
  -6  -3   4       30.85       41.54      1.89 o 
  -5  -3   4     1231.22     1341.21     14.01 o 
  -4  -3   4        2.44        2.54      0.31 o 
  -3  -3   4      106.70       84.48      1.00 o 
  -2  -3   4     3421.31     3843.76     32.16 o 
  -1  -3   4        2.74        4.22      0.32 o 
   0  -3   4     2936.16     3178.34     27.39 o 
   1  -3   4        1.56        0.55      0.20 o 
   2  -3   4        0.06        1.17      0.23 o 
   3  -3   4       15.14       16.17      0.61 o 
   4  -3   4        0.13        0.21      0.17 o 
   5  -3   4      259.16      249.73      3.85 o 
   6  -3   4      147.94      142.71      2.71 o 
   7  -3   4      137.97      131.65      3.80 o 
   8  -3   4      217.45      225.13      5.59 o 
   9  -3   4       16.03       20.82      3.04 o 
  10  -3   4       49.73       47.54      3.10 o 
  11  -3   4        3.68        2.78      1.39 o 
 -12  -2   4        1.83        0.02      1.01 o 
 -11  -2   4       26.13       31.13      3.95 o 
 -10  -2   4      129.80      110.33      6.01 o 
  -9  -2   4       31.00       15.60      2.12 o 
  -8  -2   4      247.19      239.40      8.61 o 
  -7  -2   4     1303.60     1379.20     35.29 o 
  -6  -2   4      269.21      261.26      4.45 o 
  -5  -2   4      134.43      121.72      1.74 o 
  -4  -2   4      121.17      138.84      1.83 o 
  -3  -2   4     1714.96     1868.14     18.24 o 
  -2  -2   4      165.97      170.06      2.14 o 
  -1  -2   4       88.83       86.89      1.25 o 
   0  -2   4      110.00       99.31      1.20 o 
   1  -2   4       17.75       20.69      0.57 o 
   2  -2   4      641.28      625.86      5.60 o 
   3  -2   4      107.85      101.89      1.35 o 
   4  -2   4        0.22        0.18      0.22 o 
   5  -2   4      426.51      451.51      4.93 o 
   6  -2   4        8.06        9.08      0.80 o 
   7  -2   4      164.89      167.66      4.45 o 
   8  -2   4        8.45       10.09      1.57 o 
   9  -2   4       20.91       28.85      2.60 o 
  10  -2   4      112.76       98.71      4.41 o 
  11  -2   4        0.32        0.22      2.10 o 
 -12  -1   4       81.64       76.16      4.84 o 
 -11  -1   4       66.03       58.40      3.14 o 
 -10  -1   4       27.80       25.65      2.02 o 
  -9  -1   4       11.12       14.28      1.53 o 
  -8  -1   4      105.31      106.29      3.46 o 
  -7  -1   4       10.28        9.68      1.62 o 
  -6  -1   4      137.00      144.14      1.95 o 
  -5  -1   4        1.71        1.15      0.37 o 
  -4  -1   4     1589.08     1775.78     17.10 o 
  -3  -1   4     1334.99     1580.92     14.12 o 
  -2  -1   4       25.75       33.69      0.72 o 
  -1  -1   4       57.60       61.34      0.79 o 
   0  -1   4      105.57      112.47      1.36 o 
   1  -1   4      240.49      243.79      2.26 o 
   2  -1   4     1518.76     1503.16     12.64 o 
   3  -1   4      641.90      645.79      5.82 o 
   4  -1   4       79.70       85.20      1.31 o 
   5  -1   4      240.88      260.65      3.20 o 
   6  -1   4      129.39      128.53      2.93 o 
   7  -1   4       87.10       80.65      3.35 o 
   8  -1   4       10.85        9.93      2.32 o 
   9  -1   4       83.98       94.32      4.17 o 
  10  -1   4        4.62        2.97      1.28 o 
 -13   0   4        3.23        2.61      1.35 o 
 -12   0   4        7.75        6.62      1.38 o 
 -11   0   4        4.62        5.74      1.18 o 
 -10   0   4        0.00        0.88      0.73 o 
  -9   0   4        3.43        2.12      0.76 o 
  -8   0   4      297.51      311.36      5.85 o 
  -7   0   4       79.94       70.23      1.16 o 
  -6   0   4      304.54      345.18      3.64 o 
  -5   0   4     1803.31     2089.21     20.04 o 
  -4   0   4     1611.26     1877.45     18.01 o 
  -3   0   4       61.49       69.05      1.10 o 
  -2   0   4      415.71      431.52      5.09 o 
  -1   0   4     2358.84     2281.86     18.90 o 
   0   0   4        3.96        6.35      0.30 o 
   1   0   4      281.56      288.65      2.81 o 
   2   0   4      242.88      240.10      2.48 o 
   3   0   4      626.64      610.66      5.18 o 
   4   0   4       95.53       97.53      2.40 o 
   5   0   4       70.02       70.81      1.71 o 
   6   0   4        5.41        4.76      0.82 o 
   7   0   4        7.52        8.14      1.95 o 
   8   0   4        0.07       -0.28      0.89 o 
   9   0   4       51.32       60.62      6.58 o 
  10   0   4        2.39       -0.03      1.12 o 
 -13   1   4        4.29        3.30      1.18 o 
 -12   1   4        1.97        1.45      1.52 o 
 -11   1   4      166.56      168.05      4.98 o 
 -10   1   4      120.02      125.15      3.88 o 
  -9   1   4        1.60        1.16      0.61 o 
  -8   1   4      626.24      629.05      7.85 o 
  -7   1   4      818.24      859.34      8.27 o 
  -6   1   4       26.94       17.42      0.52 o 
  -5   1   4       93.11      110.95      1.42 o 
  -4   1   4      702.32      807.39      8.02 o 
  -3   1   4        0.26        0.83      0.17 o 
  -2   1   4     1491.95     1544.44     19.55 o 
  -1   1   4      508.18      506.57      4.21 o 
   0   1   4      705.26      765.24      6.39 o 
   1   1   4        0.80        0.96      0.21 o 
   2   1   4      119.79      100.15      1.34 o 
   3   1   4      528.15      540.04      5.03 o 
   4   1   4      295.30      308.72      3.33 o 
   5   1   4        5.24        4.74      1.22 o 
   6   1   4       21.10       21.72      1.28 o 
   7   1   4        0.45       -0.40      0.69 o 
   8   1   4        0.24        1.65      1.03 o 
   9   1   4        4.57        3.18      1.31 o 
  10   1   4        9.52        6.92      1.70 o 
 -13   2   4        3.33        1.58      0.97 o 
 -12   2   4        0.69        0.79      0.78 o 
 -11   2   4       35.59       36.83      2.02 o 
 -10   2   4       11.93        8.57      1.54 o 
  -9   2   4      462.79      476.88      8.17 o 
  -8   2   4      253.57      244.80      3.03 o 
  -7   2   4      244.58      266.45      2.97 o 
  -6   2   4      139.12      167.69      2.60 o 
  -5   2   4        3.23        5.43      0.46 o 
  -4   2   4      608.99      599.81      6.03 o 
  -3   2   4      401.15      394.77      4.50 o 
  -2   2   4       42.77       45.02      0.85 o 
  -1   2   4     2681.33     2861.38     22.33 o 
   0   2   4     1214.42     1342.46     10.93 o 
   1   2   4     1270.56     1259.84     11.15 o 
   2   2   4     1554.79     1619.10     13.73 o 
   3   2   4      214.94      202.39      2.41 o 
   4   2   4       70.13       64.43      1.51 o 
   5   2   4        0.48       -0.10      0.44 o 
   6   2   4       38.55       38.28      1.28 o 
   7   2   4       10.37       12.62      1.36 o 
   8   2   4        0.10        1.42      1.14 o 
   9   2   4       44.54       43.13      3.50 o 
 -13   3   4       26.82       28.48      2.65 o 
 -12   3   4       49.36       47.34      3.02 o 
 -11   3   4        1.32        0.81      0.69 o 
 -10   3   4        8.59        8.41      0.99 o 
  -9   3   4        6.12        9.62      0.90 o 
  -8   3   4        6.94        6.91      0.42 o 
  -7   3   4      259.07      287.10      4.99 o 
  -6   3   4      122.87      149.73      3.02 o 
  -5   3   4      308.51      300.33      3.98 o 
  -4   3   4     2159.37     2279.80     20.49 o 
  -3   3   4     1235.25     1264.84     11.88 o 
  -2   3   4       20.39       20.10      0.59 o 
  -1   3   4      198.49      237.72      2.51 o 
   0   3   4      326.30      325.07      3.38 o 
   1   3   4     5200.85     5416.35     44.26 o 
   2   3   4      152.11      152.76      2.00 o 
   3   3   4       55.31       62.66      1.99 o 
   4   3   4       46.52       45.47      3.25 o 
   5   3   4       25.64       26.54      1.21 o 
   6   3   4        6.38        4.35      0.64 o 
   7   3   4        3.95        2.93      0.93 o 
   8   3   4       16.27       14.42      2.01 o 
 -14   4   4       33.23       39.40      2.48 o 
 -13   4   4       60.88       60.63      2.78 o 
 -12   4   4        2.30        2.11      0.86 o 
 -11   4   4        1.30        0.95      0.86 o 
 -10   4   4       25.17       21.72      1.26 o 
  -9   4   4      293.42      277.91      3.88 o 
  -8   4   4        1.57        2.21      0.69 o 
  -7   4   4      330.38      309.83      5.37 o 
  -6   4   4       12.23       13.20      0.85 o 
  -5   4   4      285.18      316.68      3.57 o 
  -4   4   4      211.49      256.62      3.07 o 
  -3   4   4      580.11      659.91      6.90 o 
  -2   4   4     2071.44     2175.83     27.49 o 
  -1   4   4      131.63      137.38      1.64 o 
   0   4   4      636.52      658.80      6.07 o 
   1   4   4       39.52       44.96      0.95 o 
   2   4   4      142.64      163.65      2.06 o 
   3   4   4      542.04      550.53      6.89 o 
   4   4   4        0.15        0.05      0.38 o 
   5   4   4       32.26       29.18      1.49 o 
   6   4   4       27.11       27.68      1.48 o 
   7   4   4        1.09        1.77      1.16 o 
   8   4   4        1.45        3.24      1.44 o 
 -14   5   4        7.47        7.53      1.28 o 
 -13   5   4        0.73        0.65      1.46 o 
 -12   5   4       14.75       16.24      1.43 o 
 -11   5   4        9.09        7.07      0.90 o 
 -10   5   4      143.48      132.57      2.28 o 
  -9   5   4      294.51      296.78      9.69 o 
  -8   5   4      780.38      741.94     12.74 o 
  -7   5   4      286.35      252.68      3.06 o 
  -6   5   4       27.01       28.04      0.75 o 
  -5   5   4      569.75      568.64      6.57 o 
  -4   5   4       26.45       22.96      0.81 o 
  -3   5   4       12.48       15.31      0.69 o 
  -2   5   4     1758.84     1878.97     21.22 o 
  -1   5   4      103.51       93.59      1.39 o 
   0   5   4       12.69       11.08      0.55 o 
   1   5   4        0.11       -0.21      0.26 o 
   2   5   4      365.07      372.74      4.41 o 
   3   5   4      116.92      111.44      3.29 o 
   4   5   4      112.45      113.25      2.93 o 
   5   5   4       33.22       33.84      1.62 o 
   6   5   4       40.77       37.03      1.31 o 
   7   5   4        1.70        1.70      1.28 o 
 -14   6   4        1.27        1.63      0.99 o 
 -13   6   4       45.98       45.48      3.67 o 
 -12   6   4        0.26       -0.35      0.57 o 
 -11   6   4       32.88       35.40      1.65 o 
 -10   6   4       34.39       34.88      2.23 o 
  -9   6   4      117.17      111.44      1.89 o 
  -8   6   4      332.63      325.58      4.15 o 
  -7   6   4       23.89       21.03      0.75 o 
  -6   6   4       15.06       21.33      0.73 o 
  -5   6   4      374.78      333.89      4.07 o 
  -4   6   4      381.11      395.52      6.39 o 
  -3   6   4       96.05       90.71      1.87 o 
  -2   6   4       10.17        9.37      0.72 o 
  -1   6   4      148.06      166.12      2.67 o 
   0   6   4       21.01       24.11      0.96 o 
   1   6   4      229.52      224.60      3.30 o 
   2   6   4        0.22       -0.01      0.57 o 
   3   6   4      167.91      173.96      3.86 o 
   4   6   4      124.25      123.86      3.21 o 
   5   6   4       14.46       10.52      1.75 o 
   6   6   4       49.42       48.93      1.69 o 
 -14   7   4        0.00        1.00      0.76 o 
 -13   7   4       46.87       46.86      4.01 o 
 -12   7   4       19.75       21.73      1.86 o 
 -11   7   4       18.57       15.46      1.98 o 
 -10   7   4        9.25        6.85      1.28 o 
  -9   7   4      169.45      170.39      3.47 o 
  -8   7   4        4.50        5.24      0.72 o 
  -7   7   4       95.88       99.45      2.48 o 
  -6   7   4       26.42       28.34      1.37 o 
  -5   7   4        2.29        2.05      0.64 o 
  -4   7   4      374.92      334.08     21.57 o 
  -3   7   4      119.53      102.16      2.67 o 
  -2   7   4      199.05      205.14      4.24 o 
  -1   7   4       40.99       43.36      1.36 o 
   0   7   4       91.39       84.99      1.78 o 
   1   7   4      146.07      140.81      2.93 o 
   2   7   4      209.30      222.86      6.24 o 
   3   7   4        0.23        0.36      0.63 o 
   4   7   4       20.92       21.40      1.57 o 
   5   7   4       11.67        9.92      1.14 o 
   6   7   4       23.85       22.88      2.18 o 
 -14   8   4       17.81       16.83      1.73 o 
 -13   8   4        6.18        6.67      0.97 o 
 -12   8   4        5.94        4.53      0.84 o 
 -11   8   4        3.85        3.10      0.74 o 
 -10   8   4        9.69        9.78      2.07 o 
  -9   8   4       25.33       30.62      3.01 o 
  -8   8   4      501.25      480.15      7.69 o 
  -7   8   4      130.43      128.71      3.08 o 
  -6   8   4       21.94       24.55      1.60 o 
  -5   8   4        5.94        3.80      0.86 o 
  -4   8   4       58.00       57.74      2.31 o 
  -3   8   4      224.81      245.25      5.49 o 
  -2   8   4      250.93      242.54      4.39 o 
  -1   8   4       10.91       11.04      0.76 o 
   0   8   4        0.40        1.11      0.48 o 
   1   8   4       23.76       21.24      1.54 o 
   2   8   4       12.96       11.60      1.22 o 
   3   8   4       22.11       23.19      2.83 o 
   4   8   4        1.21        0.39      0.67 o 
   5   8   4       21.42       21.87      1.88 o 
 -13   9   4        1.48        2.71      0.83 o 
 -12   9   4       25.59       23.65      1.54 o 
 -11   9   4      104.93      109.01      3.23 o 
 -10   9   4       29.29       32.69      1.84 o 
  -9   9   4       46.98       47.43      2.11 o 
  -8   9   4       10.72       10.39      1.23 o 
  -7   9   4       66.63       71.07      5.23 o 
  -6   9   4      249.48      233.44      6.20 o 
  -5   9   4      613.00      597.88     12.56 o 
  -4   9   4       13.13       12.95      1.38 o 
  -3   9   4       80.17       71.35      2.77 o 
  -2   9   4      257.22      244.23      4.58 o 
  -1   9   4      108.88      108.45      2.80 o 
   0   9   4       37.08       34.53      1.58 o 
   1   9   4        5.24        4.85      0.91 o 
   2   9   4        3.39        4.01      0.96 o 
   3   9   4        6.07        7.15      1.10 o 
   4   9   4        1.32        0.35      1.46 o 
 -13  10   4        9.12        9.81      1.24 o 
 -12  10   4        8.60        9.03      1.25 o 
 -11  10   4       10.74        9.95      1.01 o 
 -10  10   4       13.21       13.74      1.92 o 
  -9  10   4       80.01       82.35      2.93 o 
  -8  10   4        0.01        1.06      0.79 o 
  -7  10   4        0.35        0.89      0.98 o 
  -6  10   4        0.89        0.89      2.00 o 
  -5  10   4       12.19       10.16      1.61 o 
  -4  10   4       29.30       29.80      3.28 o 
  -3  10   4        0.02       -0.31      0.97 o 
  -2  10   4        4.92        4.03      1.28 o 
  -1  10   4        0.50        0.73      0.77 o 
   0  10   4       32.97       31.70      2.17 o 
   1  10   4      161.40      157.18      3.77 o 
   2  10   4        4.65        5.71      1.47 o 
 -12  11   4      542.67      619.43     11.36 o 
 -11  11   4        3.78        4.41      0.86 o 
 -10  11   4       19.97       22.11      1.88 o 
  -9  11   4        0.56        0.32      0.87 o 
  -8  11   4       24.99       17.39      2.08 o 
  -7  11   4      102.68      103.03      4.73 o 
  -6  11   4      272.84      278.85      7.65 o 
  -5  11   4       93.78      100.80      4.21 o 
  -4  11   4      173.40      164.16      5.58 o 
  -3  11   4        3.92        2.13      1.26 o 
  -2  11   4        8.83        4.77      1.68 o 
  -1  11   4        1.54        2.82      1.01 o 
   0  11   4       12.83       10.68      1.93 o 
   1  11   4       66.83       64.68      2.30 o 
 -11  12   4       38.40       42.29      3.92 o 
 -10  12   4       30.73       32.36      2.24 o 
  -9  12   4        0.02        0.06      1.71 o 
  -8  12   4       13.35       14.43      2.02 o 
  -7  12   4       29.88       21.89      4.35 o 
  -6  12   4        0.40       -0.60      1.05 o 
  -5  12   4      135.70      136.60      5.15 o 
  -4  12   4        6.17        3.15      1.51 o 
  -3  12   4        1.15        1.03      1.22 o 
  -2  12   4        3.46        5.52      2.14 o 
  -1  12   4        6.00        4.65      1.59 o 
 -10  13   4        6.86        6.65      1.54 o 
  -9  13   4       13.78       12.22      2.02 o 
  -8  13   4        0.56        0.94      1.26 o 
  -7  13   4       21.79       22.35      2.61 o 
  -6  13   4        0.15        0.17      1.24 o 
  -5  13   4        5.51        2.62      1.46 o 
  -4  13   4       28.90       32.99      3.61 o 
  -3  13   4        5.51        3.45      1.40 o 
   1 -14   5      157.36      174.96      6.87 o 
   2 -14   5      189.78      200.44      7.45 o 
   3 -14   5       17.44       21.87      2.94 o 
   4 -14   5       36.33       42.73      2.71 o 
   5 -14   5        0.00        2.05      1.43 o 
   6 -14   5       53.11       60.45      3.74 o 
   7 -14   5      130.51      150.48      4.89 o 
  -1 -13   5        0.13        0.59      0.78 o 
   0 -13   5       98.66      101.93      3.40 o 
   1 -13   5        0.30       -0.54      0.73 o 
   2 -13   5        5.03        4.68      1.22 o 
   3 -13   5        5.28        4.09      1.23 o 
   4 -13   5       16.61       15.56      1.59 o 
   5 -13   5       16.51       15.66      2.26 o 
   6 -13   5       25.93       24.30      2.23 o 
   7 -13   5       28.27       37.09      3.01 o 
   8 -13   5       26.86       31.28      2.53 o 
  -3 -12   5        5.46        4.44      1.00 o 
  -2 -12   5        6.54        3.26      1.08 o 
  -1 -12   5       48.36       48.81      3.36 o 
   0 -12   5        5.56        6.37      0.96 o 
   1 -12   5       46.83       47.51      1.89 o 
   2 -12   5        2.22        1.29      0.76 o 
   3 -12   5        0.21        0.36      0.64 o 
   4 -12   5      100.50      100.78      2.92 o 
   5 -12   5        5.03       10.48      1.39 o 
   6 -12   5       41.14       37.76      2.32 o 
   7 -12   5        1.24        2.71      1.11 o 
   8 -12   5       55.25       63.62      3.04 o 
   9 -12   5       35.12       34.53      2.63 o 
  -5 -11   5        1.09        2.69      1.43 o 
  -4 -11   5       30.09       31.56      2.96 o 
  -3 -11   5        3.25        3.27      0.90 o 
  -2 -11   5        2.78        1.80      1.13 o 
  -1 -11   5        0.62        0.31      0.59 o 
   0 -11   5       37.04       35.76      1.55 o 
   1 -11   5       28.09       34.65      1.54 o 
   2 -11   5       10.70       10.16      0.82 o 
   3 -11   5       36.13       38.76      1.34 o 
   4 -11   5       17.58       20.81      1.36 o 
   5 -11   5        4.55        3.10      0.96 o 
   6 -11   5        1.12        1.33      0.89 o 
   7 -11   5        8.99       10.13      1.51 o 
   8 -11   5        0.07        1.71      0.98 o 
   9 -11   5       19.82       23.04      2.13 o 
  10 -11   5        0.08        0.62      1.39 o 
  -6 -10   5        2.86        4.92      1.78 o 
  -5 -10   5        0.27        1.10      1.40 o 
  -4 -10   5       24.63       28.13      4.09 o 
  -3 -10   5       44.15       41.99      4.01 o 
  -2 -10   5       26.45       25.15      2.23 o 
  -1 -10   5        5.59        3.10      0.60 o 
   0 -10   5       23.01       25.34      1.28 o 
   1 -10   5       26.74       18.75      1.05 o 
   2 -10   5      147.14      155.00      2.92 o 
   3 -10   5      205.57      186.39      2.92 o 
   4 -10   5       99.15       89.31      2.41 o 
   5 -10   5        9.08        9.59      1.23 o 
   6 -10   5        5.03        5.38      1.06 o 
   7 -10   5       52.50       56.30      3.12 o 
   8 -10   5      130.57      124.53      4.82 o 
   9 -10   5       84.54       87.11      4.07 o 
  10 -10   5       22.41       20.06      2.38 o 
  -7  -9   5       87.44       82.40      4.97 o 
  -6  -9   5       58.73       55.78      3.96 o 
  -5  -9   5        2.06        4.32      1.79 o 
  -4  -9   5       30.35       33.06      1.74 o 
  -3  -9   5        5.88        3.94      0.76 o 
  -2  -9   5      119.66      108.20      2.28 o 
  -1  -9   5       58.44       54.21      1.57 o 
   0  -9   5      307.31      289.41      4.84 o 
   1  -9   5      156.06      152.74      2.45 o 
   2  -9   5        0.00        0.39      0.40 o 
   3  -9   5        3.81        0.84      0.40 o 
   4  -9   5       85.07       98.81      2.18 o 
   5  -9   5        0.09        0.16      0.69 o 
   6  -9   5       66.43       55.20      2.54 o 
   7  -9   5      101.19      114.76      3.84 o 
   8  -9   5      112.97      107.92      4.33 o 
   9  -9   5        9.96        6.06      1.51 o 
  10  -9   5      150.58      152.98      5.76 o 
  11  -9   5       14.15       11.19      1.91 o 
  -8  -8   5      128.57      138.47      7.90 o 
  -7  -8   5       62.15       69.22      5.28 o 
  -6  -8   5        1.77        4.47      3.54 o 
  -5  -8   5        6.17        6.59      1.80 o 
  -4  -8   5      462.71      468.58      7.04 o 
  -3  -8   5      193.26      199.84      3.29 o 
  -2  -8   5       20.69       20.44      0.94 o 
  -1  -8   5      113.75      110.84      2.07 o 
   0  -8   5        8.60       10.05      0.69 o 
   1  -8   5       28.18       29.40      1.03 o 
   2  -8   5      218.91      217.35      3.13 o 
   3  -8   5      458.85      444.11      5.09 o 
   4  -8   5      495.94      458.38      5.94 o 
   5  -8   5      509.48      459.30      6.63 o 
   6  -8   5       51.91       38.99      1.88 o 
   7  -8   5       17.23       16.49      1.67 o 
   8  -8   5        1.47        0.61      0.82 o 
   9  -8   5        0.49       -0.86      0.89 o 
  10  -8   5       25.48       25.77      2.58 o 
  11  -8   5      258.93      270.53      8.12 o 
  -9  -7   5       29.51       28.77      3.98 o 
  -8  -7   5        2.55        1.60      1.62 o 
  -7  -7   5        8.54        7.81      2.16 o 
  -6  -7   5      131.45      130.54      5.38 o 
  -5  -7   5       46.56       41.35      2.35 o 
  -4  -7   5       27.07       27.67      1.05 o 
  -3  -7   5        0.14        0.49      0.34 o 
  -2  -7   5      755.36      792.86      8.81 o 
  -1  -7   5      603.15      627.73      6.80 o 
   0  -7   5      270.80      297.03      3.54 o 
   1  -7   5       41.10       45.45      1.06 o 
   2  -7   5      379.26      397.11      4.56 o 
   3  -7   5      748.32      729.71      7.60 o 
   4  -7   5      166.80      172.34      2.60 o 
   5  -7   5      115.02      111.24      2.46 o 
   6  -7   5        0.05        0.17      0.48 o 
   7  -7   5        0.66        0.06      0.74 o 
   8  -7   5       36.19       41.98      4.25 o 
   9  -7   5       11.80       15.25      1.97 o 
  10  -7   5        0.28       -0.88      0.88 o 
  11  -7   5        1.42        1.04      1.19 o 
 -10  -6   5        0.67        0.74      1.53 o 
  -9  -6   5       20.07       15.45      2.86 o 
  -8  -6   5        5.72        3.76      1.73 o 
  -7  -6   5       72.31       75.58      3.73 o 
  -6  -6   5       70.44       63.63      4.20 o 
  -5  -6   5      359.03      347.20      5.70 o 
  -4  -6   5      196.26      201.76      2.84 o 
  -3  -6   5      369.43      383.53      4.64 o 
  -2  -6   5       99.31      106.78      1.82 o 
  -1  -6   5      257.53      242.64      4.18 o 
   0  -6   5      669.01      716.11      7.33 o 
   1  -6   5      441.13      467.34      5.68 o 
   2  -6   5       83.13       77.42      1.34 o 
   3  -6   5      178.26      169.92      4.12 o 
   4  -6   5        1.09       -0.17      0.28 o 
   5  -6   5      176.46      171.17      3.16 o 
   6  -6   5      103.94      101.43      3.15 o 
   7  -6   5       44.32       40.26      1.81 o 
   8  -6   5       85.42       87.70      3.27 o 
   9  -6   5       22.01       18.22      2.10 o 
  10  -6   5        0.35        0.52      1.02 o 
  11  -6   5       47.90       53.89      3.52 o 
 -10  -5   5       24.02       23.95      3.57 o 
  -9  -5   5        9.83        7.93      2.12 o 
  -8  -5   5        7.73        8.27      1.50 o 
  -7  -5   5      907.61      885.71     19.45 o 
  -6  -5   5      713.58      675.26     11.70 o 
  -5  -5   5       14.50       15.02      1.00 o 
  -4  -5   5      243.30      227.53      2.64 o 
  -3  -5   5       44.88       51.14      0.98 o 
  -2  -5   5        0.24        0.56      0.23 o 
  -1  -5   5      125.83      124.12      1.70 o 
   0  -5   5        0.43        1.21      0.26 o 
   1  -5   5       83.44       87.22      1.33 o 
   2  -5   5      101.38      105.48      1.79 o 
   3  -5   5      170.24      176.74      2.58 o 
   4  -5   5      104.92      119.99      2.35 o 
   5  -5   5      187.42      177.88      3.19 o 
   6  -5   5      136.31      133.75      3.56 o 
   7  -5   5      275.30      273.40      5.40 o 
   8  -5   5       43.83       39.61      2.35 o 
   9  -5   5        3.60        4.35      1.28 o 
  10  -5   5      223.94      235.87      7.27 o 
  11  -5   5        0.27       -0.14      1.13 o 
 -11  -4   5       58.67       54.90      4.51 o 
 -10  -4   5       62.22       63.52      4.60 o 
  -9  -4   5        1.74        2.66      1.48 o 
  -8  -4   5       20.62       17.80      2.00 o 
  -7  -4   5       28.03       31.52      1.70 o 
  -6  -4   5      156.03      149.76      3.65 o 
  -5  -4   5        3.30        4.26      0.54 o 
  -4  -4   5      456.12      431.54      5.09 o 
  -3  -4   5     1553.57     1615.71     13.14 o 
  -2  -4   5        8.47       13.09      0.47 o 
  -1  -4   5       13.08       21.05      0.57 o 
   0  -4   5      414.10      489.04      5.38 o 
   1  -4   5       78.89       87.46      1.68 o 
   2  -4   5      331.88      346.54      3.67 o 
   3  -4   5      176.45      168.54      2.15 o 
   4  -4   5        2.17        3.58      0.44 o 
   5  -4   5        0.03        0.20      0.48 o 
   6  -4   5        8.18        7.06      0.75 o 
   7  -4   5        9.12        7.76      0.97 o 
   8  -4   5       25.85       25.38      2.05 o 
   9  -4   5       69.72       66.57      3.43 o 
  10  -4   5       24.96       19.32      2.34 o 
  11  -4   5       25.07       19.74      2.44 o 
 -11  -3   5       47.14       50.44      4.14 o 
 -10  -3   5        6.10        3.02      1.51 o 
  -9  -3   5       36.12       35.39      3.02 o 
  -8  -3   5      118.17      119.42      3.86 o 
  -7  -3   5       20.45       27.23      1.59 o 
  -6  -3   5       89.93       89.82      2.97 o 
  -5  -3   5      263.16      274.65      4.82 o 
  -4  -3   5     1810.29     1919.76     18.68 o 
  -3  -3   5      672.89      750.47      6.84 o 
  -2  -3   5      256.59      233.35      2.34 o 
  -1  -3   5      354.69      373.58      3.82 o 
   0  -3   5      101.35      115.85      1.44 o 
   1  -3   5      595.05      603.87      5.51 o 
   2  -3   5       40.75       43.42      1.06 o 
   3  -3   5      653.37      564.13      5.54 o 
   4  -3   5      907.11      941.48      9.42 o 
   5  -3   5      176.86      177.22      2.57 o 
   6  -3   5      100.41      103.88      2.34 o 
   7  -3   5       10.06       15.16      1.56 o 
   8  -3   5       19.31       19.88      1.96 o 
   9  -3   5        0.39       -0.46      0.83 o 
  10  -3   5        8.46        9.04      1.72 o 
 -12  -2   5       37.41       32.84      3.72 o 
 -11  -2   5        0.12        1.54      1.38 o 
 -10  -2   5        3.39        2.42      1.28 o 
  -9  -2   5      107.97       93.98      6.17 o 
  -8  -2   5       25.82       27.10      1.85 o 
  -7  -2   5      643.23      608.47     11.83 o 
  -6  -2   5      561.23      588.09      8.94 o 
  -5  -2   5      684.09      731.72      7.50 o 
  -4  -2   5      913.68     1012.48     10.23 o 
  -3  -2   5     3019.37     3278.86     37.36 o 
  -2  -2   5       74.65       59.95      1.05 o 
  -1  -2   5     1191.13     1384.53     13.09 o 
   0  -2   5        8.23       11.99      0.50 o 
   1  -2   5      582.03      621.35      5.59 o 
   2  -2   5       96.87       99.08      1.36 o 
   3  -2   5      105.75      110.69      1.58 o 
   4  -2   5      516.13      497.96      5.39 o 
   5  -2   5        8.08        8.69      0.55 o 
   6  -2   5       21.66       23.04      1.20 o 
   7  -2   5       67.61       66.94      3.09 o 
   8  -2   5       24.29       22.79      2.00 o 
   9  -2   5        8.21        7.39      1.55 o 
  10  -2   5       65.79       68.28      4.87 o 
 -12  -1   5       14.80        8.94      2.09 o 
 -11  -1   5        0.21        1.54      1.22 o 
 -10  -1   5        6.23        6.79      1.18 o 
  -9  -1   5       57.23       48.25      2.26 o 
  -8  -1   5        8.66       10.27      1.15 o 
  -7  -1   5      600.00      584.75      9.39 o 
  -6  -1   5      132.27      160.39      2.28 o 
  -5  -1   5      121.39      127.10      1.79 o 
  -4  -1   5      935.79      959.78      9.14 o 
  -3  -1   5      137.04      130.85      1.88 o 
  -2  -1   5       36.53       43.80      1.09 o 
  -1  -1   5        1.52        2.77      0.25 o 
   0  -1   5      759.27      783.94      6.84 o 
   1  -1   5       23.31       29.26      0.62 o 
   2  -1   5      215.48      209.74      2.14 o 
   3  -1   5       64.36       57.17      1.02 o 
   4  -1   5        8.71        9.28      0.55 o 
   5  -1   5       70.72       75.55      1.55 o 
   6  -1   5       80.94       86.36      2.46 o 
   7  -1   5       18.61       18.54      1.73 o 
   8  -1   5       15.43       16.18      2.66 o 
   9  -1   5        5.33        8.30      1.66 o 
  10  -1   5        1.79        0.23      1.15 o 
 -13   0   5        0.22       -0.43      1.10 o 
 -12   0   5        2.80        0.37      0.95 o 
 -11   0   5      196.59      198.94      5.62 o 
 -10   0   5      101.14       99.86      6.04 o 
  -9   0   5      607.02      609.17     12.05 o 
  -8   0   5        2.00        0.08      0.66 o 
  -7   0   5        0.01        0.63      0.26 o 
  -6   0   5       17.83       20.47      0.69 o 
  -5   0   5      192.12      178.57      2.07 o 
  -4   0   5       64.83       67.59      1.18 o 
  -3   0   5        0.00        1.67      0.28 o 
  -2   0   5     1331.53     1384.57     15.91 o 
  -1   0   5       50.51       46.93      0.64 o 
   0   0   5      247.78      260.16      2.60 o 
   1   0   5       67.56       68.08      1.04 o 
   2   0   5     1592.64     1610.92     14.74 o 
   3   0   5      328.95      338.56      3.22 o 
   4   0   5      394.51      404.53      4.31 o 
   5   0   5       47.20       49.53      1.37 o 
   6   0   5      173.44      183.27      4.36 o 
   7   0   5        0.15       -0.18      0.69 o 
   8   0   5       65.29       64.61      3.45 o 
   9   0   5        7.75        5.74      1.51 o 
 -13   1   5       13.12       13.54      2.20 o 
 -12   1   5       14.75       16.12      2.10 o 
 -11   1   5        4.85        3.26      1.10 o 
 -10   1   5       19.59       18.62      2.11 o 
  -9   1   5        8.94        4.71      0.71 o 
  -8   1   5        0.27        0.32      0.25 o 
  -7   1   5       20.04       21.45      0.64 o 
  -6   1   5      229.73      270.21      3.04 o 
  -5   1   5       35.95       30.80      0.70 o 
  -4   1   5     3372.90     3843.35     32.38 o 
  -3   1   5      719.08      750.20      7.71 o 
  -2   1   5      926.62      923.04     11.46 o 
  -1   1   5      787.43      788.59      6.16 o 
   0   1   5      292.01      279.71      2.69 o 
   1   1   5        0.27       -0.17      0.19 o 
   2   1   5      921.04      946.73      8.34 o 
   3   1   5      954.15      935.05      8.34 o 
   4   1   5        2.22        1.95      0.95 o 
   5   1   5        0.00        0.04      0.41 o 
   6   1   5       47.60       41.97      1.37 o 
   7   1   5        1.18        1.18      0.79 o 
   8   1   5       33.50       38.15      3.13 o 
   9   1   5       30.55       30.04      2.92 o 
 -13   2   5        4.19        3.72      1.29 o 
 -12   2   5       57.98       66.00      2.82 o 
 -11   2   5      102.65      104.78      3.41 o 
 -10   2   5      160.69      155.79      4.14 o 
  -9   2   5        0.24        1.17      0.49 o 
  -8   2   5       73.94       75.75      1.31 o 
  -7   2   5       15.07       11.73      0.41 o 
  -6   2   5      105.09      134.50      1.80 o 
  -5   2   5       43.89       56.50      0.92 o 
  -4   2   5     1499.15     1564.17     13.52 o 
  -3   2   5        9.17       12.33      0.55 o 
  -2   2   5      516.35      529.28      5.28 o 
  -1   2   5      945.37     1047.28      8.06 o 
   0   2   5       22.61       21.14      0.57 o 
   1   2   5      240.13      227.85      2.51 o 
   2   2   5       21.19       21.71      0.71 o 
   3   2   5       19.33       20.05      0.75 o 
   4   2   5      281.34      279.07      4.46 o 
   5   2   5      173.52      176.61      2.83 o 
   6   2   5      136.59      138.98      2.84 o 
   7   2   5        0.20        0.51      1.15 o 
   8   2   5       29.00       25.05      2.52 o 
 -14   3   5       12.35       14.76      2.09 o 
 -13   3   5       30.58       40.10      2.36 o 
 -12   3   5        0.05        0.45      0.68 o 
 -11   3   5       46.73       48.27      4.57 o 
 -10   3   5      225.94      234.07      8.66 o 
  -9   3   5      112.68      105.50      1.74 o 
  -8   3   5       14.57       16.18      1.00 o 
  -7   3   5        4.26        0.89      0.74 o 
  -6   3   5       25.30       33.58      1.01 o 
  -5   3   5      216.56      251.07      3.82 o 
  -4   3   5      617.93      618.64      7.40 o 
  -3   3   5      753.63      706.30      8.58 o 
  -2   3   5      106.88       95.51      1.64 o 
  -1   3   5      335.54      341.85      3.05 o 
   0   3   5      994.61     1046.19      9.16 o 
   1   3   5       98.10      108.52      2.17 o 
   2   3   5       49.26       55.23      1.74 o 
   3   3   5      282.20      284.47      4.17 o 
   4   3   5      117.38      118.14      3.70 o 
   5   3   5        1.79        1.15      0.43 o 
   6   3   5       25.32       30.22      1.77 o 
   7   3   5       21.35       26.29      2.49 o 
   8   3   5        0.97        0.69      1.24 o 
 -14   4   5        0.51        0.28      0.85 o 
 -13   4   5       35.14       44.79      2.29 o 
 -12   4   5       14.55       15.28      1.90 o 
 -11   4   5        1.34        1.88      0.59 o 
 -10   4   5        0.48        1.18      0.72 o 
  -9   4   5       10.11       11.48      1.06 o 
  -8   4   5       30.96       35.74      1.48 o 
  -7   4   5       23.37       24.40      1.11 o 
  -6   4   5      596.18      629.66      7.06 o 
  -5   4   5        2.13        1.17      0.28 o 
  -4   4   5      451.48      477.22      6.17 o 
  -3   4   5     2026.69     2083.17     22.79 o 
  -2   4   5      363.90      396.66      5.24 o 
  -1   4   5      127.82      123.47      2.02 o 
   0   4   5     1086.80     1165.25     12.08 o 
   1   4   5      764.52      786.75      8.08 o 
   2   4   5     3230.93     3233.17     30.14 o 
   3   4   5      253.12      234.87      4.55 o 
   4   4   5       45.81       47.79      1.83 o 
   5   4   5       26.63       26.71      1.51 o 
   6   4   5        0.08        0.23      0.85 o 
   7   4   5        6.75        5.78      2.57 o 
 -14   5   5      150.90      173.74      4.95 o 
 -13   5   5      176.55      197.20      7.13 o 
 -12   5   5       95.00       96.13      2.98 o 
 -11   5   5        2.28        1.62      1.41 o 
 -10   5   5      626.64      622.19     15.44 o 
  -9   5   5      339.90      327.29      5.81 o 
  -8   5   5     1065.21     1017.86     13.01 o 
  -7   5   5       14.00       21.90      0.75 o 
  -6   5   5      658.34      661.01      7.53 o 
  -5   5   5       95.50       94.54      1.73 o 
  -4   5   5       21.13       20.82      0.91 o 
  -3   5   5      275.36      271.90      4.50 o 
  -2   5   5      170.77      182.58      2.98 o 
  -1   5   5       92.29      100.96      1.73 o 
   0   5   5      141.61      138.23      2.26 o 
   1   5   5       89.80       88.56      1.68 o 
   2   5   5      119.17      121.52      2.94 o 
   3   5   5       72.14       80.65      2.41 o 
   4   5   5      100.43      102.10      3.50 o 
   5   5   5        3.86        5.60      0.91 o 
   6   5   5      114.28      117.92      3.12 o 
   7   5   5        7.20        4.67      1.57 o 
 -14   6   5        5.91        8.06      2.50 o 
 -13   6   5       12.31       11.32      1.34 o 
 -12   6   5       81.03       85.57      5.96 o 
 -11   6   5        2.42        4.20      1.80 o 
 -10   6   5        4.08        8.46      1.01 o 
  -9   6   5       69.19       65.27      2.75 o 
  -8   6   5      115.24      122.97      2.00 o 
  -7   6   5      462.21      428.72      5.35 o 
  -6   6   5      196.81      196.94      3.14 o 
  -5   6   5      277.31      281.48      4.97 o 
  -4   6   5      239.94      244.84      5.05 o 
  -3   6   5      182.00      167.10      3.51 o 
  -2   6   5      130.52      130.14      2.49 o 
  -1   6   5       95.52       93.68      1.72 o 
   0   6   5      103.50      112.33      2.06 o 
   1   6   5       94.80       87.45      1.87 o 
   2   6   5        1.52        1.46      0.70 o 
   3   6   5       39.77       36.98      1.78 o 
   4   6   5       11.72       13.99      1.28 o 
   5   6   5       38.99       38.18      1.90 o 
   6   6   5       10.18        8.68      0.79 o 
 -14   7   5       71.20       78.71      2.67 o 
 -13   7   5       43.97       44.27      1.73 o 
 -12   7   5       21.96       20.19      2.47 o 
 -11   7   5       37.08       40.75      3.17 o 
 -10   7   5       66.73       68.77      1.94 o 
  -9   7   5       23.19       19.31      1.11 o 
  -8   7   5      184.04      169.44      3.47 o 
  -7   7   5      217.63      206.56      5.36 o 
  -6   7   5      140.86      131.85      3.11 o 
  -5   7   5       71.04       66.81      2.12 o 
  -4   7   5        0.18        1.66      0.88 o 
  -3   7   5       16.75       19.62      1.37 o 
  -2   7   5      125.33      116.56      2.44 o 
  -1   7   5       91.39       86.37      2.13 o 
   0   7   5        0.46        0.59      0.43 o 
   1   7   5       23.32       22.06      1.42 o 
   2   7   5       77.43       73.80      2.41 o 
   3   7   5       30.13       29.91      1.86 o 
   4   7   5        0.46        1.63      0.78 o 
   5   7   5       22.08       16.11      1.39 o 
 -14   8   5        4.44        5.27      2.58 o 
 -13   8   5       11.55       10.40      2.07 o 
 -12   8   5       22.15       20.46      1.23 o 
 -11   8   5      370.53      390.58      7.24 o 
 -10   8   5       39.73       35.40      2.18 o 
  -9   8   5       15.96       17.36      1.28 o 
  -8   8   5        9.24        8.09      1.03 o 
  -7   8   5      213.83      209.14      5.17 o 
  -6   8   5       70.28       60.31      2.36 o 
  -5   8   5        0.33       -0.22      0.48 o 
  -4   8   5       30.02       31.50      1.68 o 
  -3   8   5      178.62      172.19      3.95 o 
  -2   8   5      143.48      145.53      2.95 o 
  -1   8   5       31.54       32.06      1.30 o 
   0   8   5       14.08       12.26      0.99 o 
   1   8   5       41.62       41.62      1.86 o 
   2   8   5        1.03        0.54      0.69 o 
   3   8   5        2.64        3.49      1.33 o 
   4   8   5        2.97        2.68      1.07 o 
 -13   9   5      123.14      131.83      4.40 o 
 -12   9   5      156.08      168.70      4.13 o 
 -11   9   5       15.18       14.53      2.27 o 
 -10   9   5      160.91      159.78      4.58 o 
  -9   9   5        2.28        2.71      0.88 o 
  -8   9   5        1.33        1.63      0.81 o 
  -7   9   5      209.85      211.69      5.81 o 
  -6   9   5        6.15        7.99      1.34 o 
  -5   9   5       18.59       17.81      1.91 o 
  -4   9   5       67.37       71.27      3.20 o 
  -3   9   5        9.48       11.21      1.63 o 
  -2   9   5       56.13       55.07      2.96 o 
  -1   9   5       11.81       16.70      1.46 o 
   0   9   5       31.85       27.84      1.48 o 
   1   9   5        2.56        2.28      0.87 o 
   2   9   5        0.07        0.06      0.73 o 
   3   9   5        0.19        0.44      1.10 o 
 -13  10   5       10.76        9.71      1.19 o 
 -12  10   5        3.11        1.84      0.86 o 
 -11  10   5        3.35        1.28      0.84 o 
 -10  10   5       41.82       45.18      3.09 o 
  -9  10   5        0.57        0.33      0.76 o 
  -8  10   5       69.81       67.03      3.13 o 
  -7  10   5       21.19       26.04      2.44 o 
  -5  10   5        2.14        0.90      0.98 o 
  -4  10   5        0.12       -0.62      1.47 o 
  -3  10   5        2.50        3.05      1.19 o 
  -2  10   5       14.64       10.89      1.72 o 
  -1  10   5       89.04       85.52      2.96 o 
   0  10   5       13.39       12.01      1.59 o 
   1  10   5        5.00        4.72      1.55 o 
   2  10   5        0.07        0.10      1.04 o 
 -12  11   5        8.14       11.31      1.45 o 
 -11  11   5       11.24       10.74      1.46 o 
 -10  11   5        0.49        0.91      0.89 o 
  -9  11   5       14.34       16.07      3.82 o 
  -8  11   5      255.07      255.10      7.16 o 
  -7  11   5        0.16        1.70      1.31 o 
  -6  11   5       43.39       41.07      3.86 o 
  -5  11   5        0.87        1.40      1.18 o 
  -4  11   5        0.04        1.15      1.18 o 
  -3  11   5       14.07       17.06      4.50 o 
  -2  11   5        6.62        7.69      1.72 o 
  -1  11   5        6.07        3.80      3.22 o 
   0  11   5        0.22        0.24      1.11 o 
 -11  12   5      178.67      210.04      6.41 o 
 -10  12   5       18.46       16.75      2.06 o 
  -9  12   5       39.69       40.67      4.37 o 
  -8  12   5        2.83        4.32      1.38 o 
  -7  12   5       17.86       10.63      3.60 o 
  -6  12   5       16.39       18.67      2.29 o 
  -5  12   5      382.02      407.78     10.45 o 
  -4  12   5       36.31       36.94      3.12 o 
  -3  12   5       73.49       65.44      3.70 o 
  -2  12   5        4.37        3.20      2.14 o 
  -9  13   5        0.42        1.01      1.23 o 
  -8  13   5        5.74        5.26      1.58 o 
  -7  13   5       85.85       87.69      4.26 o 
  -6  13   5       58.18       53.67      3.43 o 
  -5  13   5       50.54       53.65      3.43 o 
  -4  13   5        3.35        3.04      1.75 o 
   1 -14   6        7.06       11.89      1.76 o 
   2 -14   6        6.30        2.98      1.42 o 
   3 -14   6       30.93       35.92      2.95 o 
   4 -14   6       12.13       16.11      2.38 o 
   5 -14   6      187.73      208.50      9.82 o 
   6 -14   6        1.23        2.17      1.46 o 
  -1 -13   6        2.04        2.59      1.03 o 
   0 -13   6       62.19       70.22      3.11 o 
   1 -13   6        4.51        3.27      1.39 o 
   2 -13   6       48.78       52.99      2.20 o 
   3 -13   6        3.17        4.04      1.51 o 
   4 -13   6        1.95        0.28      2.71 o 
   5 -13   6        2.60        3.07      1.21 o 
   6 -13   6        5.30        4.54      1.33 o 
   7 -13   6       81.91       92.96      3.73 o 
  -3 -12   6       23.86       21.01      1.78 o 
  -2 -12   6       19.72       18.69      1.79 o 
  -1 -12   6        3.58        2.04      0.90 o 
   0 -12   6        3.57        3.11      0.97 o 
   1 -12   6       66.38       68.48      2.44 o 
   2 -12   6       30.83       30.86      2.36 o 
   3 -12   6       15.54       15.83      1.62 o 
   4 -12   6       21.47       20.05      1.44 o 
   5 -12   6       31.20       30.07      3.97 o 
   6 -12   6        0.91        0.88      0.98 o 
   7 -12   6       32.18       41.16      2.77 o 
   8 -12   6       17.15       18.08      2.04 o 
   9 -12   6       74.33       78.64      3.45 o 
  -5 -11   6        2.25        1.06      1.30 o 
  -4 -11   6        0.26       -0.08      0.64 o 
  -3 -11   6        1.14        1.35      1.06 o 
  -2 -11   6        6.25        6.09      1.15 o 
  -1 -11   6        0.71        1.19      0.92 o 
   0 -11   6        6.72        5.13      0.92 o 
   1 -11   6        2.85        1.99      0.73 o 
   2 -11   6       13.01       14.39      1.12 o 
   3 -11   6        0.81        0.42      0.66 o 
   4 -11   6       18.49       19.07      1.34 o 
   5 -11   6       97.45       94.22      3.07 o 
   6 -11   6        0.00        0.79      0.90 o 
   7 -11   6        0.29        1.54      0.99 o 
   8 -11   6        0.00        0.55      1.53 o 
   9 -11   6       36.90       38.26      2.72 o 
  -6 -10   6       14.12       12.79      2.31 o 
  -5 -10   6       26.99       21.70      2.86 o 
  -4 -10   6        4.26        3.72      0.88 o 
  -3 -10   6       53.88       51.76      2.65 o 
  -2 -10   6       33.91       28.88      2.35 o 
  -1 -10   6       63.42       65.82      2.41 o 
   0 -10   6        0.77        0.28      0.55 o 
   1 -10   6       13.56       11.50      1.02 o 
   2 -10   6        0.24        1.90      0.59 o 
   3 -10   6       66.67       63.60      1.58 o 
   4 -10   6        5.45        4.52      0.99 o 
   5 -10   6       51.33       52.53      2.22 o 
   6 -10   6       22.95       26.21      2.41 o 
   7 -10   6       45.72       50.74      3.02 o 
   8 -10   6      102.86      113.93      4.70 o 
   9 -10   6        0.01       -0.91      0.91 o 
  10 -10   6       28.74       28.61      2.87 o 
  -6  -9   6       43.06       36.15      3.63 o 
  -5  -9   6       26.09       29.53      7.82 o 
  -4  -9   6       42.84       41.39      1.66 o 
  -3  -9   6       31.83       34.46      1.61 o 
  -2  -9   6      615.91      585.37      8.68 o 
  -1  -9   6        4.85        5.93      1.18 o 
   0  -9   6        0.48        1.45      0.49 o 
   1  -9   6        3.85        3.55      0.69 o 
   2  -9   6        1.56        4.98      0.57 o 
   3  -9   6      200.59      189.49      2.97 o 
   4  -9   6      133.91      114.69      2.06 o 
   5  -9   6       10.40        8.97      0.95 o 
   6  -9   6       97.85       90.03      3.39 o 
   7  -9   6        1.07        0.89      1.17 o 
   8  -9   6        0.33       -0.45      0.89 o 
   9  -9   6        1.41        1.69      1.42 o 
  10  -9   6       12.72       11.49      2.03 o 
  -8  -8   6       10.17       10.57      2.91 o 
  -7  -8   6        1.54        2.06      1.69 o 
  -6  -8   6      209.59      198.24      9.13 o 
  -5  -8   6       44.97       50.97      2.30 o 
  -4  -8   6        4.40        3.45      0.63 o 
  -3  -8   6      355.40      367.09      5.29 o 
  -2  -8   6       17.86       14.68      0.95 o 
  -1  -8   6      228.70      240.98      3.75 o 
   0  -8   6       70.90       74.04      1.65 o 
   1  -8   6        3.82        4.87      0.55 o 
   2  -8   6      155.61      153.47      2.39 o 
   3  -8   6        0.52        0.40      0.38 o 
   4  -8   6        1.87        0.44      0.48 o 
   5  -8   6        0.43        1.18      0.53 o 
   6  -8   6       69.98       78.99      3.47 o 
   7  -8   6        5.97        1.57      2.01 o 
   8  -8   6       15.59       17.66      2.08 o 
   9  -8   6        0.17        1.08      1.04 o 
  10  -8   6        0.12        0.67      1.11 o 
  -9  -7   6       23.91       26.57      3.91 o 
  -8  -7   6        6.56        4.46      1.93 o 
  -7  -7   6      128.98      133.35      7.07 o 
  -6  -7   6      255.74      240.61      7.54 o 
  -5  -7   6       96.03       99.12      3.80 o 
  -4  -7   6      199.08      184.74      3.36 o 
  -3  -7   6     1198.56     1189.68     14.05 o 
  -2  -7   6       67.79       64.76      1.45 o 
  -1  -7   6      440.76      480.15      5.74 o 
   0  -7   6      674.30      653.66      6.95 o 
   1  -7   6        0.78        0.19      0.33 o 
   2  -7   6      302.97      285.40      4.34 o 
   3  -7   6      782.42      732.98      8.35 o 
   4  -7   6      208.47      195.84      3.08 o 
   5  -7   6      179.90      181.83      3.44 o 
   6  -7   6      536.84      508.20      8.63 o 
   7  -7   6      108.60      107.40      5.35 o 
   8  -7   6        0.77        0.17      1.01 o 
   9  -7   6       21.80       19.72      2.85 o 
  10  -7   6        0.04       -0.37      1.10 o 
 -10  -6   6       28.65       32.65      4.20 o 
  -9  -6   6        9.23        8.59      2.27 o 
  -8  -6   6        0.12        1.20      1.48 o 
  -7  -6   6       52.47       64.49      3.46 o 
  -6  -6   6        0.81        1.08      1.44 o 
  -5  -6   6      461.31      440.76      8.14 o 
  -4  -6   6      362.43      346.32      4.74 o 
  -3  -6   6      728.80      722.88      8.19 o 
  -2  -6   6        8.32       10.31      0.60 o 
  -1  -6   6      387.07      376.32      4.06 o 
   0  -6   6       40.05       37.35      0.87 o 
   1  -6   6       40.71       44.03      1.49 o 
   2  -6   6       19.05       12.59      0.70 o 
   3  -6   6       73.24       67.34      1.50 o 
   4  -6   6      966.00      914.96     10.08 o 
   5  -6   6        2.72        3.86      0.69 o 
   6  -6   6      255.40      246.48      5.05 o 
   7  -6   6        9.01        8.92      1.14 o 
   8  -6   6       22.64       24.29      2.33 o 
   9  -6   6        0.93        1.17      1.11 o 
  10  -6   6       22.34       25.59      2.65 o 
 -10  -5   6       49.17       54.77      4.44 o 
  -9  -5   6        2.51        2.94      1.61 o 
  -8  -5   6      120.00      113.09      4.73 o 
  -7  -5   6      126.35      120.83      4.71 o 
  -6  -5   6      327.35      310.34      9.08 o 
  -5  -5   6      165.63      155.64      2.87 o 
  -4  -5   6      469.24      453.23      5.62 o 
  -3  -5   6      232.13      224.74      2.88 o 
  -2  -5   6     2727.49     2809.86     25.55 o 
  -1  -5   6     1007.50     1050.00      9.68 o 
   0  -5   6      152.88      174.00      2.06 o 
   1  -5   6      186.03      195.25      2.44 o 
   2  -5   6      522.58      494.88      5.08 o 
   3  -5   6      159.01      140.98      2.15 o 
   4  -5   6      669.21      669.59      8.09 o 
   5  -5   6      353.48      330.22      4.24 o 
   6  -5   6       23.69       26.93      1.51 o 
   7  -5   6      134.72      133.17      3.84 o 
   8  -5   6       27.18       28.21      2.55 o 
   9  -5   6        1.81        1.38      1.13 o 
  10  -5   6        0.88        0.46      1.13 o 
 -11  -4   6        0.03        1.52      1.69 o 
 -10  -4   6        3.73        4.48      1.82 o 
  -9  -4   6        8.50        9.93      2.11 o 
  -8  -4   6       47.62       36.68      3.12 o 
  -7  -4   6      118.06      107.86      6.37 o 
  -6  -4   6     1601.20     1547.83     27.54 o 
  -5  -4   6       39.36       38.45      1.10 o 
  -4  -4   6        0.97        1.29      0.41 o 
  -3  -4   6       19.90       30.33      0.61 o 
  -2  -4   6        4.83        4.93      0.40 o 
  -1  -4   6        5.96        9.87      0.46 o 
   0  -4   6      294.35      293.87      3.19 o 
   1  -4   6      518.73      494.23      4.96 o 
   2  -4   6        6.98        7.09      0.48 o 
   3  -4   6       40.48       37.18      0.99 o 
   4  -4   6        0.09        0.47      0.33 o 
   5  -4   6       54.83       53.33      1.28 o 
   6  -4   6      133.21      130.74      2.80 o 
   7  -4   6       43.76       40.86      2.21 o 
   8  -4   6       43.04       46.14      4.18 o 
   9  -4   6      127.78      133.63      8.83 o 
  10  -4   6       34.61       40.45      3.46 o 
 -12  -3   6        0.02        0.21      1.04 o 
 -11  -3   6        0.34       -0.04      0.83 o 
  -9  -3   6        5.54        2.85      2.35 o 
  -8  -3   6      100.72       89.35      6.39 o 
  -7  -3   6        9.25        9.55      1.36 o 
  -6  -3   6       11.18       15.10      1.50 o 
  -5  -3   6      237.55      259.61      4.08 o 
  -4  -3   6      489.07      454.43      5.53 o 
  -3  -3   6      183.76      212.08      3.23 o 
  -2  -3   6       98.55      101.04      1.33 o 
  -1  -3   6      454.79      484.35      5.10 o 
   0  -3   6      191.96      200.55      2.32 o 
   1  -3   6      323.17      348.01      3.67 o 
   2  -3   6      218.06      227.43      2.68 o 
   3  -3   6      224.85      234.94      2.81 o 
   4  -3   6        1.04        1.51      0.35 o 
   5  -3   6      140.30      136.51      2.12 o 
   6  -3   6        8.38        9.64      0.90 o 
   7  -3   6       35.14       37.68      2.31 o 
   8  -3   6       19.57       19.56      2.21 o 
   9  -3   6       34.12       35.29      3.02 o 
  10  -3   6       18.65       14.27      2.15 o 
 -12  -2   6       34.10       34.34      3.69 o 
 -11  -2   6        1.08        0.83      1.18 o 
 -10  -2   6       32.59       35.16      2.91 o 
  -9  -2   6      186.01      159.87      6.46 o 
  -8  -2   6       91.06       89.39      4.29 o 
  -7  -2   6      338.15      339.21      6.54 o 
  -6  -2   6       41.91       46.84      1.67 o 
  -5  -2   6      327.83      341.21      4.83 o 
  -4  -2   6      398.46      465.66      5.63 o 
  -3  -2   6     1413.94     1593.13     17.05 o 
  -2  -2   6     1841.15     2005.48     20.98 o 
  -1  -2   6     2874.28     3072.03     28.39 o 
   0  -2   6      104.62       96.42      1.36 o 
   1  -2   6       20.50       21.18      1.09 o 
   2  -2   6      505.16      510.89      5.11 o 
   3  -2   6       58.75       65.14      1.32 o 
   4  -2   6      381.99      367.00      4.30 o 
   5  -2   6        0.23        0.34      0.34 o 
   6  -2   6        1.59        1.70      0.74 o 
   7  -2   6        3.99        4.37      0.92 o 
   8  -2   6       10.96        8.66      2.22 o 
   9  -2   6       60.53       62.69      3.56 o 
  10  -2   6        2.40        1.17      1.21 o 
 -12  -1   6        5.40        5.12      1.65 o 
 -11  -1   6        0.85        1.08      1.19 o 
 -10  -1   6        3.23        0.62      0.89 o 
  -9  -1   6       24.66       16.98      2.00 o 
  -8  -1   6       17.22       11.85      1.60 o 
  -7  -1   6       77.31       81.02      1.86 o 
  -6  -1   6      141.86      152.01      2.15 o 
  -5  -1   6        5.55        4.13      0.45 o 
  -4  -1   6      292.58      301.83      3.46 o 
  -3  -1   6      316.01      328.62      4.18 o 
  -2  -1   6      111.33      140.97      2.15 o 
  -1  -1   6      265.13      223.86      2.41 o 
   0  -1   6      120.02      143.31      1.79 o 
   1  -1   6       30.89       37.75      0.76 o 
   2  -1   6      171.08      189.27      2.15 o 
   3  -1   6      683.12      678.15      6.62 o 
   4  -1   6      219.98      207.09      2.80 o 
   5  -1   6       66.53       60.82      1.46 o 
   6  -1   6      198.48      202.40      3.30 o 
   7  -1   6       16.35       17.73      1.47 o 
   8  -1   6        1.93        3.50      1.43 o 
   9  -1   6        6.82        6.46      1.64 o 
 -13   0   6       42.61       40.42      3.28 o 
 -12   0   6       70.59       65.05      3.85 o 
 -11   0   6      223.62      211.33      7.57 o 
 -10   0   6        4.14        2.04      0.94 o 
  -9   0   6       38.25       36.21      2.38 o 
  -8   0   6      118.51      135.64      2.44 o 
  -7   0   6        1.19        0.49      0.34 o 
  -6   0   6      334.80      343.50      4.01 o 
  -5   0   6      250.49      243.20      2.72 o 
  -4   0   6      116.58      134.17      2.12 o 
  -3   0   6        7.60        7.53      0.43 o 
  -2   0   6       10.16       14.35      0.54 o 
  -1   0   6       37.50       35.38      0.63 o 
   0   0   6       42.36       43.51      0.86 o 
   1   0   6     1075.78     1098.78     10.00 o 
   2   0   6        6.74       10.96      0.67 o 
   3   0   6       11.60       12.70      0.60 o 
   4   0   6      112.82      121.24      3.37 o 
   5   0   6      182.29      180.91      3.12 o 
   6   0   6      214.91      227.35      3.69 o 
   7   0   6       85.16       86.16      3.02 o 
   8   0   6       26.13       28.30      5.76 o 
   9   0   6        3.60        0.86      1.88 o 
 -13   1   6       32.63       31.08      2.64 o 
 -12   1   6        6.14        5.70      1.31 o 
 -11   1   6       19.32       18.77      2.00 o 
 -10   1   6       16.68       13.69      1.56 o 
  -9   1   6      128.91      122.27      3.39 o 
  -8   1   6       45.21       42.53      1.06 o 
  -7   1   6      191.10      171.11      2.46 o 
  -6   1   6       54.50       50.53      1.14 o 
  -5   1   6      178.29      180.59      2.14 o 
  -4   1   6      660.36      721.77      7.88 o 
  -3   1   6       41.20       50.82      1.05 o 
  -2   1   6      147.19      145.75      2.08 o 
  -1   1   6        0.93        2.27      0.33 o 
   0   1   6        1.96        2.49      0.30 o 
   1   1   6        6.32        9.37      0.52 o 
   2   1   6       17.08       16.49      0.70 o 
   3   1   6      662.65      653.08      6.93 o 
   4   1   6       24.36       20.57      0.88 o 
   5   1   6      210.42      212.58      4.15 o 
   6   1   6      124.23      122.51      2.65 o 
   7   1   6        0.01       -0.98      0.98 o 
   8   1   6       36.40       40.44      3.13 o 
 -13   2   6        2.02        2.26      1.12 o 
 -12   2   6       51.15       57.78      3.11 o 
 -11   2   6       12.81       13.96      1.58 o 
 -10   2   6        6.08        4.73      0.94 o 
  -9   2   6      108.81       93.58      1.69 o 
  -8   2   6        0.53        0.41      0.24 o 
  -7   2   6      257.42      236.67      3.11 o 
  -6   2   6        1.53        5.21      0.47 o 
  -5   2   6      679.32      736.48      7.08 o 
  -4   2   6      131.76      127.01      2.46 o 
  -3   2   6        0.20        3.16      0.29 o 
  -2   2   6      501.29      562.50      6.95 o 
  -1   2   6       28.50       33.55      0.62 o 
   0   2   6       16.30       13.80      0.59 o 
   1   2   6        8.10       10.11      0.56 o 
   2   2   6       50.25       46.94      1.19 o 
   3   2   6     1939.96     1931.63     20.07 o 
   4   2   6       70.44       66.02      1.87 o 
   5   2   6        4.73        4.31      1.20 o 
   6   2   6        2.00        2.27      1.38 o 
   7   2   6       24.03       20.39      2.71 o 
   8   2   6        4.65        4.41      1.52 o 
 -14   3   6        2.26        3.64      1.28 o 
 -13   3   6       32.59       39.04      2.50 o 
 -12   3   6       24.31       28.22      1.96 o 
 -11   3   6       35.89       40.75      3.73 o 
 -10   3   6      116.59      115.85      3.28 o 
  -9   3   6      119.20      109.57      1.71 o 
  -8   3   6       89.04       95.61      2.49 o 
  -7   3   6       96.57      100.08      1.52 o 
  -6   3   6       46.41       39.65      0.84 o 
  -5   3   6      107.44      129.54      1.87 o 
  -4   3   6       29.03       30.39      0.93 o 
  -3   3   6       61.86       63.46      1.21 o 
  -2   3   6      141.81      139.18      1.95 o 
  -1   3   6      383.81      424.76      3.96 o 
   0   3   6      117.75      111.03      2.23 o 
   1   3   6      482.97      498.64      6.10 o 
   2   3   6       11.36        9.74      0.91 o 
   3   3   6        3.12        3.00      0.71 o 
   4   3   6      159.05      158.94      3.59 o 
   5   3   6       26.87       25.09      1.15 o 
   6   3   6        1.06        1.59      0.71 o 
   7   3   6        8.43        8.68      1.75 o 
 -14   4   6        7.74       10.05      1.48 o 
 -13   4   6       64.20       76.24      3.23 o 
 -12   4   6       73.20       79.53      2.62 o 
 -11   4   6       27.87       27.46      1.31 o 
 -10   4   6      128.69      125.35      3.14 o 
  -9   4   6      196.88      191.24      3.25 o 
  -8   4   6      325.28      313.48      4.96 o 
  -7   4   6        3.37        2.39      0.34 o 
  -6   4   6      112.14      123.69      1.85 o 
  -5   4   6      229.23      250.01      4.32 o 
  -4   4   6        2.68        8.44      0.67 o 
  -3   4   6      271.58      295.97      4.02 o 
  -2   4   6        0.24        0.74      0.42 o 
  -1   4   6       50.91       58.20      1.23 o 
   0   4   6       86.14       96.20      1.77 o 
   1   4   6        4.58        4.98      0.57 o 
   2   4   6      142.21      143.64      3.81 o 
   3   4   6       25.10       23.38      1.41 o 
   4   4   6      129.11      125.26      3.22 o 
   5   4   6        0.29        0.82      0.52 o 
   6   4   6        1.47        0.71      0.71 o 
   7   4   6       11.74       15.59      2.15 o 
 -14   5   6       35.96       37.85      2.08 o 
 -13   5   6       34.52       31.78      1.65 o 
 -12   5   6      113.08      110.92      6.41 o 
 -11   5   6        0.62        0.54      0.91 o 
 -10   5   6       42.75       37.84      1.73 o 
  -9   5   6       84.93       71.02      2.64 o 
  -8   5   6        0.16        0.36      0.39 o 
  -7   5   6      637.34      649.13      7.46 o 
  -6   5   6        0.18        2.38      0.43 o 
  -5   5   6       52.00       43.68      1.38 o 
  -4   5   6       50.76       48.43      1.67 o 
  -3   5   6       25.99       30.83      1.36 o 
  -2   5   6        1.79        2.64      0.47 o 
  -1   5   6      148.23      142.18      2.39 o 
   0   5   6       13.24       14.31      0.77 o 
   1   5   6      689.33      703.81      7.55 o 
   2   5   6      466.04      465.01      7.89 o 
   3   5   6      531.37      528.39      8.73 o 
   4   5   6       16.75       16.49      1.48 o 
   5   5   6        1.62        1.33      0.74 o 
   6   5   6        8.70       11.19      2.00 o 
 -13   6   6      107.10      113.57      4.88 o 
 -12   6   6      137.77      143.14      5.24 o 
 -11   6   6      184.59      191.16      4.96 o 
 -10   6   6       30.57       38.57      4.57 o 
  -9   6   6      785.70      734.50      8.44 o 
  -8   6   6       92.18       92.55      1.77 o 
  -7   6   6      931.95      856.86     10.96 o 
  -6   6   6      142.10      110.55      2.70 o 
  -5   6   6       56.64       56.98      1.90 o 
  -4   6   6        0.03       -0.04      0.39 o 
  -3   6   6        9.27        5.93      0.85 o 
  -2   6   6        2.31        1.45      0.46 o 
  -1   6   6       35.74       30.14      0.98 o 
   0   6   6       80.15       82.49      2.03 o 
   1   6   6      100.48      102.23      4.13 o 
   2   6   6        1.86        1.64      0.93 o 
   3   6   6       78.34       82.29      2.65 o 
   4   6   6       53.72       46.55      2.05 o 
   5   6   6        5.76        8.10      1.10 o 
 -14   7   6       15.43       18.78      2.63 o 
 -13   7   6        1.16        1.95      1.67 o 
 -12   7   6        0.64       -0.97      1.14 o 
 -11   7   6      122.22      132.01      5.00 o 
 -10   7   6      273.85      278.99      5.88 o 
  -9   7   6      123.49      124.95      3.09 o 
  -8   7   6       36.13       32.08      1.73 o 
  -7   7   6       75.51       83.57      2.39 o 
  -6   7   6      133.23      132.85      3.19 o 
  -5   7   6       56.77       49.77      1.87 o 
  -4   7   6       47.12       32.33      1.57 o 
  -3   7   6       31.35       31.03      1.60 o 
  -2   7   6       19.07       17.28      1.10 o 
  -1   7   6        9.44        9.75      0.64 o 
   0   7   6        0.25        0.22      0.40 o 
   1   7   6       14.88       17.19      1.32 o 
   2   7   6        0.11        0.44      0.71 o 
   3   7   6       23.50       24.86      1.72 o 
   4   7   6        1.21        1.26      0.80 o 
 -13   8   6       32.19       37.36      3.39 o 
 -12   8   6        8.71        4.96      3.29 o 
 -11   8   6      130.02      136.17      3.37 o 
 -10   8   6       10.07        9.66      1.13 o 
  -9   8   6       89.42       84.40      2.64 o 
  -8   8   6        0.00       -0.69      0.69 o 
  -7   8   6      326.10      296.95      7.14 o 
  -6   8   6       96.52       88.95      3.34 o 
  -5   8   6      117.22      115.10      4.66 o 
  -4   8   6       28.38       30.04      1.80 o 
  -3   8   6      329.33      321.91      6.10 o 
  -2   8   6       62.13       62.03      2.29 o 
  -1   8   6       86.24       89.96      3.40 o 
   0   8   6        0.36        0.43      0.69 o 
   1   8   6        7.48        8.46      1.04 o 
   2   8   6        3.10        2.16      0.84 o 
   3   8   6        8.98        9.29      1.18 o 
 -13   9   6        5.25        2.15      1.64 o 
 -12   9   6      102.86      108.96      3.05 o 
 -11   9   6       53.96       58.97      2.26 o 
 -10   9   6       48.75       52.42      2.30 o 
  -9   9   6       93.42       92.91      2.99 o 
  -8   9   6        0.21       -0.15      0.76 o 
  -7   9   6      164.74      160.46      4.94 o 
  -6   9   6      155.14      144.88      4.70 o 
  -5   9   6       30.43       25.33      2.22 o 
  -4   9   6       85.15       90.38      3.72 o 
  -3   9   6       15.74       18.14      2.01 o 
  -2   9   6       63.85       63.20      4.50 o 
  -1   9   6       35.36       37.97      1.97 o 
   0   9   6       34.52       37.04      3.46 o 
   1   9   6       24.14       22.39      1.53 o 
   2   9   6        0.11        1.10      0.78 o 
 -13  10   6        5.35        8.04      1.01 o 
 -12  10   6      105.59      119.75      2.79 o 
 -11  10   6      241.70      256.18      5.75 o 
 -10  10   6        8.30        3.54      1.03 o 
  -9  10   6        0.34       -0.77      0.77 o 
  -8  10   6       24.76       22.80      2.18 o 
  -7  10   6        9.03        9.22      1.52 o 
  -6  10   6        8.17        5.45      1.28 o 
  -5  10   6        5.30        3.47      1.62 o 
  -4  10   6       91.75       84.93      4.24 o 
  -3  10   6        5.87        6.16      1.50 o 
  -2  10   6       24.02       25.14      2.51 o 
  -1  10   6       47.84       40.26      2.51 o 
   0  10   6       16.52       13.62      1.72 o 
   1  10   6        1.04        0.85      1.63 o 
 -12  11   6        1.02        0.92      1.12 o 
 -11  11   6        0.19       -0.08      0.88 o 
 -10  11   6       23.24       27.39      2.42 o 
  -9  11   6       11.84       13.94      2.59 o 
  -8  11   6       13.50        8.23      1.53 o 
  -7  11   6       13.89       14.08      3.50 o 
  -6  11   6       12.60       13.13      2.92 o 
  -5  11   6      281.46      285.37      7.99 o 
  -4  11   6        0.67        1.15      1.16 o 
  -3  11   6       24.45       28.71      2.78 o 
  -2  11   6        3.52        1.68      1.28 o 
  -1  11   6       13.60       11.48      1.67 o 
 -11  12   6      103.08      115.16      4.44 o 
 -10  12   6        0.88        0.96      1.14 o 
  -9  12   6       11.54       12.87      1.92 o 
  -8  12   6       67.06       79.21      4.12 o 
  -7  12   6      121.17      117.86      4.80 o 
  -6  12   6        1.88        0.92      1.16 o 
  -5  12   6       52.26       53.49      3.34 o 
  -4  12   6       16.72       18.76      4.28 o 
  -3  12   6        8.39        5.04      1.57 o 
  -8  13   6        0.00        2.82      1.36 o 
  -7  13   6        0.36       -0.73      1.13 o 
  -6  13   6        2.90        2.75      1.38 o 
   3 -14   7      171.06      194.14      7.43 o 
   4 -14   7        0.15       -0.18      1.18 o 
  -1 -13   7        3.27        4.57      1.58 o 
   0 -13   7        3.77        6.23      1.10 o 
   1 -13   7       95.69      103.63      4.78 o 
   2 -13   7       15.17       16.36      1.47 o 
   3 -13   7       43.53       42.10      3.19 o 
   4 -13   7       14.69       17.09      2.44 o 
   5 -13   7        0.20        0.14      1.96 o 
   6 -13   7       39.75       55.06      3.09 o 
   7 -13   7        1.40        0.56      1.10 o 
  -3 -12   7        5.97        5.31      0.98 o 
  -2 -12   7       28.97       32.04      1.91 o 
  -1 -12   7       90.21       95.45      3.29 o 
   0 -12   7       23.66       24.57      1.86 o 
   1 -12   7      292.89      339.85     10.12 o 
   2 -12   7        2.70        4.89      0.98 o 
   3 -12   7       75.25       80.94      4.00 o 
   4 -12   7        0.25       -0.05      0.93 o 
   5 -12   7        4.42        4.62      1.26 o 
   6 -12   7        0.80        1.64      1.10 o 
   7 -12   7        2.51        2.38      1.17 o 
   8 -12   7      109.03      121.69      4.31 o 
  -5 -11   7        0.13        2.05      1.25 o 
  -4 -11   7        0.50        0.29      1.01 o 
  -3 -11   7        0.56        1.96      1.32 o 
  -2 -11   7       36.82       41.96      5.15 o 
  -1 -11   7        1.18        0.83      1.27 o 
   0 -11   7      165.41      173.63      6.41 o 
   1 -11   7       18.23       16.16      1.37 o 
   2 -11   7        8.62        9.56      1.23 o 
   3 -11   7       31.04       24.16      1.22 o 
   4 -11   7        4.87        6.12      0.93 o 
   5 -11   7       25.27       23.08      1.61 o 
   6 -11   7        2.92        2.33      1.04 o 
   7 -11   7        0.61        0.45      0.99 o 
   8 -11   7       46.03       48.51      2.83 o 
  -6 -10   7        2.22        3.47      1.45 o 
  -5 -10   7       31.71       33.92      3.53 o 
  -4 -10   7       15.39       14.35      1.27 o 
  -3 -10   7        5.13        5.51      0.85 o 
  -2 -10   7        0.10        0.01      1.45 o 
  -1 -10   7      279.05      297.48      5.92 o 
   0 -10   7        0.71        3.17      0.81 o 
   1 -10   7       72.24       66.08      2.95 o 
   2 -10   7        2.83        2.95      0.80 o 
   3 -10   7        1.19        2.63      0.70 o 
   4 -10   7        2.52        2.51      1.19 o 
   5 -10   7       20.36       28.28      1.61 o 
   6 -10   7       17.03       15.16      1.86 o 
   7 -10   7       35.54       39.83      3.15 o 
   8 -10   7        0.00       -0.82      0.82 o 
   9 -10   7        2.44        3.26      1.32 o 
  -6  -9   7       20.07       23.10      2.96 o 
  -5  -9   7       17.99       27.64      3.12 o 
  -4  -9   7       84.97       88.70      5.49 o 
  -3  -9   7       18.21       19.53      2.30 o 
  -2  -9   7       12.10        9.48      0.92 o 
  -1  -9   7        1.21        0.57      0.53 o 
   0  -9   7        2.98        5.76      0.96 o 
   1  -9   7       15.85       12.98      1.19 o 
   2  -9   7      159.57      145.13      2.55 o 
   3  -9   7      150.28      158.96      3.63 o 
   4  -9   7       30.43       32.03      1.38 o 
   5  -9   7       28.03       29.06      2.01 o 
   6  -9   7       48.71       46.43      2.54 o 
   7  -9   7        1.24        2.19      1.09 o 
   8  -9   7       42.86       44.49      5.18 o 
   9  -9   7       75.20       84.82      4.15 o 
  -8  -8   7       64.20       59.59      5.08 o 
  -7  -8   7        8.30        9.56      2.60 o 
  -6  -8   7       83.38       78.24      5.43 o 
  -5  -8   7      173.62      176.08      7.43 o 
  -4  -8   7      239.15      243.69      4.33 o 
  -3  -8   7        2.40        5.09      0.79 o 
  -2  -8   7      340.50      322.95      5.26 o 
  -1  -8   7      886.87      817.02     11.44 o 
   0  -8   7      238.04      229.43      4.17 o 
   1  -8   7        0.01        0.05      0.41 o 
   2  -8   7       35.82       34.86      1.12 o 
   3  -8   7       29.76       28.74      1.08 o 
   4  -8   7       21.34       22.01      1.67 o 
   5  -8   7       15.44       10.65      1.62 o 
   6  -8   7       29.36       27.78      2.19 o 
   7  -8   7       14.58       10.37      1.68 o 
   8  -8   7       50.19       54.98      3.35 o 
   9  -8   7       33.49       30.29      2.86 o 
  -9  -7   7        6.25        4.50      2.19 o 
  -8  -7   7       29.52       27.26      3.75 o 
  -7  -7   7        7.88        7.48      2.25 o 
  -6  -7   7       10.01        9.06      1.65 o 
  -5  -7   7      205.77      191.64      4.73 o 
  -4  -7   7        1.75        1.47      0.54 o 
  -3  -7   7      319.91      343.96      5.40 o 
  -2  -7   7     2492.38     2506.27     25.88 o 
  -1  -7   7       91.88       89.80      1.88 o 
   0  -7   7       31.84       24.72      0.97 o 
   1  -7   7      469.08      474.16      8.59 o 
   2  -7   7      272.09      263.78      6.75 o 
   3  -7   7       61.57       58.00      1.48 o 
   4  -7   7      151.81      148.08      2.53 o 
   5  -7   7       91.05       83.24      2.46 o 
   6  -7   7       10.99       11.37      1.48 o 
   7  -7   7       15.79       13.07      1.80 o 
   8  -7   7        0.37        0.91      1.01 o 
   9  -7   7        5.01        3.35      1.66 o 
  10  -7   7        0.45       -0.42      1.11 o 
 -10  -6   7        0.34        0.48      1.47 o 
  -9  -6   7        0.37        2.49      1.48 o 
  -8  -6   7        7.90        5.05      1.87 o 
  -7  -6   7        7.68        6.52      1.81 o 
  -6  -6   7       20.90       24.62      2.36 o 
  -5  -6   7      111.40      107.36      2.75 o 
  -4  -6   7       25.81       29.23      0.89 o 
  -3  -6   7      408.41      389.92      5.20 o 
  -2  -6   7      118.95      119.00      2.22 o 
  -1  -6   7      115.58      130.04      2.25 o 
   0  -6   7      829.03      838.25      7.81 o 
   1  -6   7       37.99       38.18      0.94 o 
   2  -6   7       19.93       19.20      0.90 o 
   3  -6   7      637.11      588.55      6.52 o 
   4  -6   7     2407.59     2312.47     29.29 o 
   5  -6   7        2.00        1.71      0.44 o 
   6  -6   7       38.05       37.40      1.61 o 
   7  -6   7        1.06        0.92      1.01 o 
   8  -6   7        1.97        2.12      1.14 o 
   9  -6   7        0.67        1.38      1.09 o 
  10  -6   7        0.20        0.23      1.12 o 
 -10  -5   7       21.78       21.41      3.18 o 
  -9  -5   7       20.82       23.73      3.27 o 
  -8  -5   7        5.69        2.69      1.53 o 
  -7  -5   7        3.91        0.48      1.18 o 
  -6  -5   7      174.91      172.46      5.38 o 
  -5  -5   7        0.20        1.15      0.60 o 
  -4  -5   7       31.94       30.38      1.92 o 
  -3  -5   7       51.42       51.87      1.20 o 
  -2  -5   7      200.64      199.38      2.88 o 
  -1  -5   7       48.61       58.52      1.26 o 
   0  -5   7        0.04        0.68      0.36 o 
   1  -5   7       47.61       52.46      1.11 o 
   2  -5   7      196.62      192.47      2.98 o 
   3  -5   7      138.84      132.36      2.15 o 
   4  -5   7      175.84      168.97      2.57 o 
   5  -5   7       13.26       13.20      1.11 o 
   6  -5   7      187.17      184.32      4.62 o 
   7  -5   7       44.67       48.51      2.52 o 
   8  -5   7        1.44        1.87      2.05 o 
   9  -5   7       79.17       92.64      4.36 o 
  10  -5   7        0.00        1.45      1.34 o 
 -11  -4   7        4.77        5.02      1.98 o 
 -10  -4   7       25.52       23.35      3.23 o 
  -9  -4   7       28.27       27.68      3.31 o 
  -8  -4   7       25.03       32.84      2.66 o 
  -7  -4   7      522.19      512.06     15.36 o 
  -6  -4   7      489.60      473.84     14.89 o 
  -5  -4   7     1037.65      977.41     14.21 o 
  -4  -4   7        0.01        0.15      0.34 o 
  -3  -4   7      340.81      322.28      3.98 o 
  -2  -4   7      576.01      557.76      6.39 o 
  -1  -4   7      100.57      137.82      1.68 o 
   0  -4   7      476.32      467.60      4.76 o 
   1  -4   7      349.05      353.28      3.85 o 
   2  -4   7        5.18        4.60      0.45 o 
   3  -4   7       53.46       50.24      1.22 o 
   4  -4   7      682.50      670.49      7.22 o 
   5  -4   7        6.74        6.87      0.68 o 
   6  -4   7      142.96      138.62      3.44 o 
   7  -4   7       54.21       55.04      2.66 o 
   8  -4   7      155.85      151.00      5.49 o 
   9  -4   7        7.66        7.65      2.40 o 
 -12  -3   7        0.19       -0.28      1.30 o 
 -11  -3   7        0.20       -0.28      1.11 o 
 -10  -3   7       40.78       36.75      3.23 o 
  -9  -3   7       24.93       18.11      6.08 o 
  -8  -3   7        0.29        2.57      1.47 o 
  -7  -3   7      259.26      242.89      6.86 o 
  -6  -3   7      146.49      150.16      3.65 o 
  -5  -3   7      576.63      544.21      8.47 o 
  -4  -3   7       17.54       17.72      0.86 o 
  -3  -3   7      105.10       99.70      1.97 o 
  -2  -3   7        6.41       13.50      0.60 o 
  -1  -3   7      314.05      315.23      3.50 o 
   0  -3   7      269.28      257.44      2.93 o 
   1  -3   7       54.62       43.38      0.96 o 
   2  -3   7      285.90      278.77      3.47 o 
   3  -3   7      141.58      139.88      2.18 o 
   4  -3   7       26.49       25.71      0.97 o 
   5  -3   7        7.62        5.39      0.57 o 
   6  -3   7       72.72       71.28      2.34 o 
   7  -3   7        9.52       12.26      1.29 o 
   8  -3   7      110.17      101.27      4.41 o 
   9  -3   7       11.49        6.32      1.97 o 
 -12  -2   7       31.74       28.64      3.32 o 
 -11  -2   7        2.00        1.03      1.16 o 
 -10  -2   7      132.97      125.07      5.70 o 
  -9  -2   7        0.65        0.67      0.77 o 
  -8  -2   7       28.13       26.49      1.98 o 
  -7  -2   7        8.90        9.47      0.91 o 
  -6  -2   7        0.32        0.31      0.53 o 
  -5  -2   7        7.88        9.34      1.18 o 
  -4  -2   7      148.23      143.28      2.62 o 
  -3  -2   7      207.30      228.22      2.98 o 
  -2  -2   7       92.63       98.73      1.20 o 
  -1  -2   7      182.38      181.26      2.09 o 
   0  -2   7       64.09       70.62      1.19 o 
   1  -2   7       71.14       68.31      1.23 o 
   2  -2   7       71.60       78.66      1.45 o 
   3  -2   7       47.53       46.83      1.16 o 
   4  -2   7       11.30       11.08      0.93 o 
   5  -2   7        5.30        6.71      0.66 o 
   6  -2   7        0.10       -0.38      0.47 o 
   7  -2   7        6.30        6.00      1.02 o 
   8  -2   7      194.29      232.65      8.52 o 
   9  -2   7        0.01       -0.06      1.11 o 
 -13  -1   7      141.66      149.05      6.77 o 
 -12  -1   7      276.93      305.31     10.57 o 
 -11  -1   7      180.63      191.21      7.38 o 
 -10  -1   7       22.29       16.85      2.12 o 
  -9  -1   7       70.89       68.85      3.03 o 
  -8  -1   7      292.77      250.45      6.84 o 
  -7  -1   7       54.29       53.37      1.71 o 
  -6  -1   7      611.10      593.49      8.97 o 
  -5  -1   7      131.73      119.30      2.62 o 
  -4  -1   7       60.18       73.61      1.51 o 
  -3  -1   7        0.06        0.31      0.35 o 
  -2  -1   7      428.30      401.32      4.10 o 
  -1  -1   7      431.41      465.69      4.58 o 
   0  -1   7     1293.90     1372.73     12.31 o 
   1  -1   7      115.44      110.28      1.51 o 
   2  -1   7        3.55        4.40      0.60 o 
   3  -1   7      165.69      171.28      2.49 o 
   4  -1   7      666.33      660.28      7.72 o 
   5  -1   7       53.73       46.04      1.67 o 
   6  -1   7        0.41       -0.11      0.43 o 
   7  -1   7       51.33       55.77      2.27 o 
   8  -1   7       28.36       25.20      4.09 o 
   9  -1   7        6.01       11.70      3.02 o 
 -13   0   7        4.93        3.74      1.42 o 
 -12   0   7        7.74       10.49      1.80 o 
 -11   0   7      194.84      199.20      7.16 o 
 -10   0   7       27.42       32.39      2.35 o 
  -9   0   7      167.92      146.77      5.37 o 
  -8   0   7       23.07       28.91      1.27 o 
  -7   0   7      288.70      277.14      4.84 o 
  -6   0   7       77.40       91.50      1.90 o 
  -5   0   7       63.13       64.88      1.53 o 
  -4   0   7       95.11       86.40      1.48 o 
  -3   0   7      670.59      659.05      7.79 o 
  -2   0   7      379.55      345.28      4.22 o 
  -1   0   7       40.95       29.28      0.62 o 
   0   0   7       46.83       53.04      1.03 o 
   1   0   7       60.11       53.06      1.09 o 
   2   0   7        1.90        3.17      0.40 o 
   3   0   7        3.84        2.11      0.42 o 
   4   0   7      167.97      160.54      2.70 o 
   5   0   7      328.90      339.95      5.02 o 
   6   0   7       53.24       58.94      1.81 o 
   7   0   7       20.58       19.20      2.19 o 
   8   0   7        0.78        1.24      1.24 o 
 -13   1   7       12.72       12.46      1.89 o 
 -12   1   7       74.71       78.47      3.89 o 
 -11   1   7      301.05      273.68      8.54 o 
 -10   1   7      106.78       97.38      3.93 o 
  -9   1   7      194.17      199.66      4.86 o 
  -8   1   7     1210.83     1186.20     16.37 o 
  -7   1   7      189.77      206.85      3.27 o 
  -6   1   7       53.39       58.22      1.13 o 
  -5   1   7      338.39      318.96      3.95 o 
  -4   1   7       13.64       15.53      0.73 o 
  -3   1   7       12.25       13.46      0.59 o 
  -2   1   7      238.61      248.52      3.26 o 
  -1   1   7       50.21       54.47      0.88 o 
   0   1   7      108.37      116.16      1.67 o 
   1   1   7       98.54       98.61      1.57 o 
   2   1   7      108.92      109.29      1.75 o 
   3   1   7        0.94        0.54      0.44 o 
   4   1   7        7.38        8.58      0.73 o 
   5   1   7       17.58       14.77      2.06 o 
   6   1   7       32.02       31.88      1.55 o 
   7   1   7      273.48      290.40      7.91 o 
   8   1   7       25.05       28.09      2.85 o 
 -13   2   7       72.79       83.88      3.96 o 
 -12   2   7       14.17       14.46      1.70 o 
 -11   2   7       50.22       44.67      2.38 o 
 -10   2   7      104.81      101.95      3.73 o 
  -9   2   7      419.19      388.43      6.23 o 
  -8   2   7        6.62        2.46      0.37 o 
  -7   2   7       64.62       62.67      1.21 o 
  -6   2   7     1064.26     1047.21     10.56 o 
  -5   2   7       30.05       19.19      0.72 o 
  -4   2   7      354.11      379.71      5.07 o 
  -3   2   7      594.83      620.30      7.01 o 
  -2   2   7      474.74      448.03      5.52 o 
  -1   2   7      234.46      229.50      2.81 o 
   0   2   7        1.24        0.59      0.31 o 
   1   2   7       15.01       13.43      0.73 o 
   2   2   7       62.65       68.63      1.47 o 
   3   2   7       52.12       46.27      1.45 o 
   4   2   7        5.54        5.29      0.86 o 
   5   2   7        0.24        0.10      0.62 o 
   6   2   7       87.58       89.97      4.96 o 
   7   2   7      148.65      157.58      5.54 o 
 -14   3   7        4.80        5.21      1.20 o 
 -13   3   7        0.02        0.98      0.84 o 
 -12   3   7        1.13        1.92      0.84 o 
 -11   3   7        0.88        0.43      0.61 o 
 -10   3   7       25.60       20.42      2.29 o 
  -9   3   7       10.65       12.36      0.53 o 
  -8   3   7       36.67       45.01      1.13 o 
  -7   3   7      159.52      164.59      2.19 o 
  -6   3   7      155.53      170.21      2.37 o 
  -5   3   7      242.54      231.94      2.96 o 
  -4   3   7     1299.56     1364.77     24.79 o 
  -3   3   7      367.34      357.89      4.44 o 
  -2   3   7      160.43      177.58      2.64 o 
  -1   3   7      158.28      136.85      1.96 o 
   0   3   7      276.12      259.23      3.26 o 
   1   3   7       80.02       77.03      1.64 o 
   2   3   7        8.89        9.89      0.89 o 
   3   3   7       17.77       18.22      1.31 o 
   4   3   7      325.96      330.78      6.11 o 
   5   3   7       26.81       27.54      1.27 o 
   6   3   7       40.40       41.90      1.90 o 
   7   3   7        3.97        5.01      1.79 o 
 -14   4   7       16.25       17.67      1.55 o 
 -13   4   7        8.30        7.90      1.06 o 
 -12   4   7       57.73       70.06      2.59 o 
 -10   4   7        3.84        3.28      0.73 o 
  -9   4   7      624.36      586.64      7.16 o 
  -8   4   7      397.43      384.17      4.47 o 
  -7   4   7       20.45       21.68      1.10 o 
  -6   4   7        1.19        1.11      0.30 o 
  -5   4   7      117.24      115.67      1.94 o 
  -4   4   7      209.86      229.36      3.27 o 
  -3   4   7       52.35       51.58      1.69 o 
  -2   4   7        6.48        5.50      0.64 o 
  -1   4   7       46.90       48.13      1.16 o 
   0   4   7        0.00        1.16      0.41 o 
   1   4   7        1.31        1.82      0.52 o 
   2   4   7      306.25      304.48      5.56 o 
   3   4   7        4.85        6.01      1.65 o 
   4   4   7       41.74       37.90      1.82 o 
   5   4   7        1.95        1.50      0.76 o 
   6   4   7        0.24        0.05      0.58 o 
 -11   5   7        1.17        1.48      0.90 o 
 -10   5   7      684.69      691.90      9.71 o 
  -9   5   7      104.95       93.26      1.59 o 
  -8   5   7       86.26       92.38      1.64 o 
  -7   5   7      163.78      166.73      3.06 o 
  -6   5   7        0.25        1.08      0.64 o 
  -5   5   7       78.84       72.31      2.11 o 
  -4   5   7       20.88       23.61      1.69 o 
  -3   5   7      161.10      150.92      3.02 o 
  -2   5   7      448.62      428.32      5.53 o 
  -1   5   7        7.52        5.26      0.50 o 
   0   5   7        2.55        2.60      0.48 o 
   1   5   7      353.81      354.18      4.44 o 
   2   5   7        1.89        1.35      0.69 o 
   3   5   7      410.96      408.11      7.85 o 
   4   5   7       35.13       33.81      1.83 o 
   5   5   7       41.47       40.38      1.56 o 
 -12   6   7       96.34       83.07      4.05 o 
 -11   6   7      173.11      154.07      4.32 o 
 -10   6   7       31.72       38.16      2.34 o 
  -9   6   7      709.76      669.94      8.98 o 
  -8   6   7      304.60      276.24      4.47 o 
  -7   6   7      747.12      725.26     19.62 o 
  -6   6   7      808.92      828.34     12.12 o 
  -5   6   7        0.00        2.11      0.67 o 
  -4   6   7       61.55       56.22      2.17 o 
  -3   6   7       90.56       85.58      2.67 o 
  -2   6   7      156.12      162.60      2.87 o 
  -1   6   7       13.82       10.84      0.79 o 
   0   6   7        0.21       -0.37      0.37 o 
   1   6   7       23.31       19.58      1.37 o 
   2   6   7      401.45      394.57      7.01 o 
   3   6   7        6.91        7.08      1.14 o 
   4   6   7       51.93       48.44      2.10 o 
 -13   7   7       55.57       57.52      5.08 o 
 -12   7   7       26.46       29.52      2.35 o 
 -11   7   7       79.48       79.78      3.85 o 
 -10   7   7      210.17      200.93      4.26 o 
  -9   7   7      195.41      208.76      4.43 o 
  -8   7   7      367.27      346.47      7.68 o 
  -7   7   7        8.33       11.42      1.39 o 
  -6   7   7      243.77      227.61      4.62 o 
  -5   7   7      154.58      121.19      5.19 o 
  -4   7   7        0.07        0.28      0.68 o 
  -3   7   7       56.65       45.71      1.89 o 
  -2   7   7      159.00      152.39      3.71 o 
  -1   7   7       32.43       34.90      1.41 o 
   0   7   7        0.48        0.40      0.49 o 
   1   7   7        9.28        9.56      1.07 o 
   2   7   7       44.65       40.38      1.93 o 
   3   7   7        0.00       -0.43      0.70 o 
 -13   8   7        0.14        2.20      1.67 o 
 -12   8   7        9.86       10.50      2.04 o 
 -11   8   7       34.08       41.38      1.79 o 
 -10   8   7       50.58       48.20      1.98 o 
  -9   8   7        1.82       -0.17      2.09 o 
  -8   8   7      300.44      298.70      7.17 o 
  -7   8   7       26.82       24.31      1.99 o 
  -6   8   7       33.95       34.25      3.11 o 
  -5   8   7        0.25       -0.70      0.70 o 
  -4   8   7      334.96      318.00      7.93 o 
  -3   8   7        0.16        0.68      0.98 o 
  -2   8   7        9.88        9.42      2.31 o 
  -1   8   7       59.02       57.45      2.52 o 
   0   8   7        0.10        0.17      0.58 o 
   1   8   7        3.51        0.83      0.74 o 
   2   8   7       27.51       29.69      1.81 o 
 -13   9   7       34.60       34.29      3.37 o 
 -12   9   7        0.92        0.35      0.61 o 
 -11   9   7        0.27        0.46      0.70 o 
 -10   9   7       65.93       66.48      3.40 o 
  -9   9   7       15.53       17.96      1.78 o 
  -8   9   7       31.66       28.21      3.27 o 
  -7   9   7        2.03        0.72      1.95 o 
  -6   9   7       15.47        9.93      1.56 o 
  -5   9   7        0.27        0.46      1.97 o 
  -4   9   7      119.73      123.57      4.51 o 
  -3   9   7      104.23      110.11      4.35 o 
  -2   9   7      160.20      154.58      5.43 o 
  -1   9   7        3.08        3.99      1.14 o 
   0   9   7       79.87       91.18      3.74 o 
   1   9   7        3.47        0.77      0.91 o 
 -12  10   7        0.10       -0.43      0.83 o 
 -11  10   7        2.54        3.53      1.68 o 
 -10  10   7        1.94        2.17      3.15 o 
  -9  10   7        3.80        1.78      3.34 o 
  -8  10   7       12.77       12.93      2.12 o 
  -7  10   7       12.85       12.33      1.73 o 
  -6  10   7       87.08       82.13      3.65 o 
  -5  10   7       31.88       29.38      3.00 o 
  -4  10   7        6.04        6.54      1.50 o 
  -3  10   7       90.21       94.02      4.18 o 
  -2  10   7       32.34       30.05      2.77 o 
  -1  10   7        1.62        2.54      1.08 o 
   0  10   7       55.22       68.03      4.33 o 
 -11  11   7       26.34       28.24      2.22 o 
 -10  11   7        0.92        1.67      1.12 o 
  -9  11   7        1.94        3.72      1.22 o 
  -8  11   7        1.42        4.29      1.29 o 
  -7  11   7       19.21       17.47      4.34 o 
  -6  11   7        0.21        1.86      1.21 o 
  -5  11   7        2.34        2.00      2.17 o 
  -4  11   7       25.08       28.94      2.75 o 
  -3  11   7       47.99       45.11      3.47 o 
  -2  11   7        1.08        1.29      1.55 o 
 -10  12   7        0.39        0.58      1.27 o 
  -9  12   7       57.73       58.56      3.32 o 
  -8  12   7        0.65        1.36      1.26 o 
  -7  12   7       22.28       25.16      3.50 o 
  -6  12   7        1.18        0.28      1.22 o 
  -5  12   7       11.85       13.72      2.14 o 
  -4  12   7      139.97      146.04      5.72 o 
   0 -13   8       45.57       42.92      2.20 o 
   1 -13   8        5.48        9.80      1.29 o 
   2 -13   8       58.59       60.71      2.95 o 
   3 -13   8        9.26       11.65      2.09 o 
   4 -13   8       50.02       48.81      3.49 o 
   5 -13   8        0.03       -0.22      1.25 o 
  -3 -12   8        1.60        2.69      0.95 o 
  -2 -12   8        0.06        0.87      0.67 o 
  -1 -12   8       93.39      109.49      3.55 o 
   0 -12   8       15.02       17.19      1.89 o 
   1 -12   8       15.51       12.10      2.02 o 
   2 -12   8       49.41       52.95      5.03 o 
   3 -12   8       18.91       22.05      1.51 o 
   4 -12   8        0.45        0.02      1.12 o 
   5 -12   8       21.72       26.63      2.99 o 
   6 -12   8        3.82        3.91      2.26 o 
   7 -12   8       65.40       82.06      4.20 o 
  -4 -11   8       22.18       19.58      2.72 o 
  -3 -11   8        0.78        0.84      0.70 o 
  -2 -11   8       52.05       56.43      2.37 o 
  -1 -11   8        7.39        6.29      1.06 o 
   0 -11   8       67.69       72.59      2.76 o 
   1 -11   8       61.06       67.08      2.62 o 
   2 -11   8      156.42      194.49      4.80 o 
   3 -11   8       91.31       93.86      2.91 o 
   4 -11   8      220.59      246.58      8.37 o 
   5 -11   8        1.59        1.41      1.02 o 
   6 -11   8       44.48       49.47      2.84 o 
   7 -11   8       12.04       11.75      2.42 o 
   8 -11   8        2.45        1.81      1.06 o 
  -6 -10   8       30.75       29.55      3.46 o 
  -5 -10   8        0.45        1.25      1.25 o 
  -4 -10   8       12.12       12.00      1.74 o 
  -3 -10   8       10.92        9.88      2.12 o 
  -2 -10   8       70.67       75.35      2.49 o 
  -1 -10   8      449.78      456.86      8.23 o 
   0 -10   8      148.36      142.42      3.63 o 
   1 -10   8       48.47       52.39      4.30 o 
   2 -10   8       22.02       23.06      1.56 o 
   3 -10   8       18.42       17.50      2.13 o 
   4 -10   8        7.65        8.73      0.87 o 
   5 -10   8       23.33       27.45      1.71 o 
   6 -10   8       21.66       20.75      1.93 o 
   7 -10   8        1.62        3.56      1.43 o 
   8 -10   8       25.98       27.21      2.73 o 
  -6  -9   8       87.06       84.09      4.87 o 
  -5  -9   8        8.95        7.70      1.77 o 
  -4  -9   8       16.01       15.13      1.10 o 
  -3  -9   8       12.85       12.50      1.23 o 
  -2  -9   8        5.33        6.17      0.98 o 
  -1  -9   8       13.11        9.35      1.07 o 
   0  -9   8      354.10      382.94      7.03 o 
   1  -9   8        0.19        0.20      0.60 o 
   2  -9   8       25.92       21.96      1.52 o 
   3  -9   8        0.84        0.91      0.61 o 
   4  -9   8        5.12        3.22      0.60 o 
   5  -9   8       95.38       93.28      3.00 o 
   6  -9   8      101.02      115.90      4.59 o 
   7  -9   8       40.90       47.05      3.01 o 
   8  -9   8        2.17        1.78      1.31 o 
   9  -9   8       19.42       20.16      4.92 o 
  -8  -8   8       52.68       59.82      5.14 o 
  -7  -8   8       85.25       80.72      5.76 o 
  -6  -8   8       77.21       78.77      5.48 o 
  -5  -8   8        0.12        1.55      2.91 o 
  -4  -8   8        2.85        3.77      0.58 o 
  -3  -8   8        3.64        2.06      0.62 o 
  -2  -8   8       35.43       27.54      1.22 o 
  -1  -8   8      104.61       92.99      2.36 o 
   0  -8   8       46.44       35.88      1.47 o 
   1  -8   8       81.47       75.72      3.31 o 
   2  -8   8       42.81       36.12      2.55 o 
   3  -8   8      160.44      149.67      2.62 o 
   4  -8   8      137.60      130.98      2.61 o 
   5  -8   8       20.69       20.95      1.54 o 
   6  -8   8      163.16      173.10      4.36 o 
   7  -8   8       56.66       62.54      3.39 o 
   8  -8   8       27.21       30.26      2.84 o 
   9  -8   8       15.39       14.67      2.20 o 
  -9  -7   8        8.56        2.01      1.80 o 
  -8  -7   8        9.82        5.94      2.14 o 
  -7  -7   8       15.92       26.51      3.60 o 
  -6  -7   8        2.89        4.58      1.29 o 
  -5  -7   8      290.05      270.27      7.48 o 
  -4  -7   8      374.80      371.99      4.85 o 
  -3  -7   8      291.17      277.37      4.31 o 
  -2  -7   8       15.00        9.44      0.88 o 
  -1  -7   8     1174.93     1141.36     13.38 o 
   0  -7   8       15.14       12.49      0.93 o 
   1  -7   8       14.26       13.59      0.96 o 
   2  -7   8      166.67      168.59      2.55 o 
   3  -7   8      102.33      100.27      2.06 o 
   4  -7   8        0.01        0.02      0.42 o 
   5  -7   8      104.53      112.98      2.29 o 
   6  -7   8       36.54       36.29      2.77 o 
   7  -7   8        9.48       11.37      1.78 o 
   8  -7   8        0.85       -0.39      1.08 o 
   9  -7   8        5.49        4.31      1.48 o 
 -10  -6   8        0.06       -0.04      1.55 o 
  -9  -6   8       23.25       19.10      3.17 o 
  -8  -6   8       10.86       11.28      2.43 o 
  -7  -6   8       30.47       22.24      3.10 o 
  -6  -6   8       34.94       27.42      3.22 o 
  -5  -6   8        0.01        0.95      1.32 o 
  -4  -6   8        4.12        5.10      0.71 o 
  -3  -6   8       59.29       57.65      1.37 o 
  -2  -6   8      493.79      507.81      6.20 o 
  -1  -6   8      581.40      561.37      6.76 o 
   0  -6   8      510.74      523.67      6.86 o 
   1  -6   8      881.09      822.36      8.63 o 
   2  -6   8      335.24      314.50      4.02 o 
   3  -6   8       61.41       60.05      1.92 o 
   4  -6   8       98.71       90.29      1.93 o 
   5  -6   8       28.90       28.23      1.21 o 
   6  -6   8       51.61       44.93      1.96 o 
   7  -6   8       67.16       61.15      3.28 o 
   8  -6   8       17.41       17.43      2.23 o 
   9  -6   8       11.65        8.28      1.78 o 
 -10  -5   8       17.80       22.86      3.31 o 
  -9  -5   8       68.68       69.71      4.78 o 
  -8  -5   8        1.78        1.80      1.51 o 
  -7  -5   8        0.47        0.83      1.22 o 
  -6  -5   8       21.22       19.83      1.66 o 
  -5  -5   8      144.09      131.43      3.22 o 
  -4  -5   8       10.88        9.15      0.83 o 
  -3  -5   8      374.32      355.07      4.49 o 
  -2  -5   8        9.98       10.53      0.68 o 
  -1  -5   8      146.83      149.76      2.59 o 
   0  -5   8      123.66      118.57      2.15 o 
   1  -5   8      279.77      278.87      3.34 o 
   2  -5   8        2.07        3.05      0.47 o 
   3  -5   8       17.34       15.64      0.85 o 
   4  -5   8      399.19      375.67      4.66 o 
   5  -5   8     1752.84     1748.05     19.07 o 
   6  -5   8      208.58      199.00      4.90 o 
   7  -5   8      276.35      305.36      8.38 o 
   8  -5   8       12.78       11.95      1.99 o 
   9  -5   8       33.46       32.95      6.76 o 
 -11  -4   8       96.52       98.45      5.89 o 
 -10  -4   8        0.57        1.01      1.37 o 
  -9  -4   8      113.18      113.47      5.85 o 
  -8  -4   8       62.80       62.13      5.70 o 
  -7  -4   8       36.43       33.68      2.66 o 
  -6  -4   8       90.93       84.38      2.43 o 
  -5  -4   8      736.88      697.79     10.72 o 
  -4  -4   8        0.41        0.52      0.41 o 
  -3  -4   8       11.94       13.07      0.81 o 
  -2  -4   8        5.62        8.22      0.88 o 
  -1  -4   8      126.49      120.77      2.21 o 
   0  -4   8      164.24      163.37      2.19 o 
   1  -4   8       15.24       15.06      0.75 o 
   2  -4   8      150.34      142.55      2.25 o 
   3  -4   8      680.88      676.52      7.34 o 
   4  -4   8        8.60        8.61      0.68 o 
   5  -4   8      269.97      271.52      3.68 o 
   6  -4   8       15.38       15.75      1.91 o 
   7  -4   8       59.77       60.58      4.61 o 
   8  -4   8      190.86      220.67     11.34 o 
   9  -4   8       11.79       12.17      2.08 o 
 -12  -3   8      113.34      117.91      6.44 o 
 -11  -3   8       79.09       78.25      4.95 o 
 -10  -3   8      215.56      222.81      8.81 o 
  -9  -3   8        1.66        3.19      2.00 o 
  -8  -3   8        3.61        2.00      1.81 o 
  -7  -3   8      192.72      169.29      5.46 o 
  -6  -3   8      148.29      148.43      3.33 o 
  -5  -3   8      830.89      783.80     11.72 o 
  -4  -3   8      565.17      507.97      6.79 o 
  -3  -3   8       57.72       56.64      1.49 o 
  -2  -3   8      350.00      366.20      4.48 o 
  -1  -3   8      146.51      146.16      2.30 o 
   0  -3   8       38.37       39.81      0.94 o 
   1  -3   8        0.18        0.41      0.26 o 
   2  -3   8      142.42      139.93      2.17 o 
   3  -3   8       81.05       77.81      1.63 o 
   4  -3   8       51.21       52.62      1.34 o 
   5  -3   8      408.73      412.02      5.40 o 
   6  -3   8       15.48       15.17      1.04 o 
   7  -3   8       65.91       65.21      2.74 o 
   8  -3   8      105.01      116.84      7.20 o 
 -12  -2   8        4.39        2.38      1.48 o 
 -11  -2   8        1.02        1.99      1.24 o 
 -10  -2   8       40.53       40.88      3.19 o 
  -9  -2   8       13.38       13.97      3.23 o 
  -8  -2   8       10.90       14.33      3.64 o 
  -7  -2   8       15.25       25.58      1.34 o 
  -6  -2   8       22.41       26.73      2.98 o 
  -5  -2   8       24.07       25.93      1.26 o 
  -4  -2   8      210.66      192.24      2.71 o 
  -3  -2   8        1.63        2.68      0.37 o 
  -2  -2   8       73.40       74.08      1.11 o 
  -1  -2   8      191.05      163.74      2.02 o 
   0  -2   8      195.32      200.35      2.53 o 
   1  -2   8      201.19      187.42      2.43 o 
   2  -2   8       44.04       42.91      1.06 o 
   3  -2   8       68.46       69.98      1.50 o 
   4  -2   8      114.69      115.82      2.07 o 
   5  -2   8      131.70      131.87      2.66 o 
   6  -2   8       22.79       26.67      1.50 o 
   7  -2   8        2.29        0.78      1.17 o 
   8  -2   8       35.65       43.31      3.26 o 
 -12  -1   8        2.63        3.21      1.46 o 
 -11  -1   8       35.23       31.54      2.76 o 
 -10  -1   8       23.98       26.14      2.02 o 
  -9  -1   8      141.79      121.79      4.26 o 
  -8  -1   8      138.95      109.80      3.12 o 
  -7  -1   8       61.29       37.74      1.51 o 
  -6  -1   8       57.44       59.63      2.91 o 
  -5  -1   8        0.11        1.18      0.49 o 
  -4  -1   8      157.81      152.12      3.23 o 
  -3  -1   8       40.85       44.26      1.24 o 
  -2  -1   8      214.85      224.29      2.37 o 
  -1  -1   8       69.89       73.28      1.29 o 
   0  -1   8      316.88      322.90      3.79 o 
   1  -1   8      247.40      238.53      2.83 o 
   2  -1   8       32.01       31.66      0.93 o 
   3  -1   8        2.87        2.61      0.53 o 
   4  -1   8       33.60       33.90      1.35 o 
   5  -1   8       26.89       24.05      1.33 o 
   6  -1   8        0.33        0.81      0.57 o 
   7  -1   8       38.31       43.91      3.20 o 
   8  -1   8       98.85      102.03      5.44 o 
 -13   0   8       47.41       47.27      3.43 o 
 -12   0   8       55.18       45.42      3.16 o 
 -11   0   8      162.35      183.16      6.80 o 
 -10   0   8      145.82      166.62      5.16 o 
  -9   0   8      501.94      460.32      8.53 o 
  -8   0   8        5.28        7.14      0.82 o 
  -7   0   8       56.46       47.73      1.66 o 
  -6   0   8        2.23        2.28      0.57 o 
  -5   0   8       30.71       28.78      1.33 o 
  -4   0   8     1058.79     1052.47     18.15 o 
  -3   0   8       63.38       52.92      1.12 o 
  -2   0   8        1.54        2.41      0.35 o 
  -1   0   8       89.66       96.78      1.55 o 
   0   0   8       15.12       19.37      0.76 o 
   1   0   8      452.71      468.19      5.26 o 
   2   0   8        3.54        3.51      0.45 o 
   3   0   8        7.00        6.66      0.70 o 
   4   0   8       19.44       20.65      1.28 o 
   5   0   8       58.91       56.59      1.89 o 
   6   0   8        1.61        1.97      1.64 o 
   7   0   8        3.24        1.69      1.73 o 
 -13   1   8       91.39       84.33      4.28 o 
 -12   1   8        0.01        0.29      0.96 o 
 -11   1   8       42.69       34.25      2.35 o 
 -10   1   8      592.67      586.67     12.88 o 
  -9   1   8        1.94        1.76      0.64 o 
  -8   1   8        4.52       11.09      1.12 o 
  -7   1   8     1277.35     1293.27     18.15 o 
  -6   1   8      115.89       99.56      2.43 o 
  -5   1   8      336.92      359.03      6.00 o 
  -4   1   8      788.46      772.79     12.67 o 
  -3   1   8       89.30       77.20      1.47 o 
  -2   1   8      178.18      174.61      2.61 o 
  -1   1   8        0.69        0.92      0.35 o 
   0   1   8      110.22      110.74      1.82 o 
   1   1   8        6.37        5.92      0.56 o 
   2   1   8       17.14       18.41      1.05 o 
   3   1   8        9.90        7.73      0.77 o 
   4   1   8       20.35       20.17      1.29 o 
   5   1   8        7.64        5.38      0.90 o 
   6   1   8       12.24       11.63      1.16 o 
   7   1   8       16.59       17.41      2.22 o 
 -13   2   8        2.88        3.14      1.18 o 
 -12   2   8        1.12        0.39      0.82 o 
 -11   2   8        0.40        1.16      0.74 o 
 -10   2   8      134.14      116.85      4.01 o 
  -9   2   8      101.66      105.49      2.38 o 
  -8   2   8       54.77       57.39      1.64 o 
  -7   2   8      495.04      499.39      7.89 o 
  -6   2   8        5.76        5.73      0.84 o 
  -5   2   8        1.58        1.47      0.38 o 
  -4   2   8     1133.79     1079.44     29.64 o 
  -3   2   8       14.07       17.42      0.76 o 
  -2   2   8      483.84      477.57      5.80 o 
  -1   2   8       42.76       43.68      1.01 o 
   0   2   8      175.67      170.67      2.45 o 
   1   2   8      112.01      111.24      1.94 o 
   2   2   8       39.62       41.75      1.35 o 
   3   2   8        1.39        1.55      0.67 o 
   4   2   8        3.46        3.82      0.86 o 
   5   2   8       28.43       30.59      1.84 o 
   6   2   8       19.39       20.18      2.36 o 
 -14   3   8       12.56       12.73      1.65 o 
 -13   3   8       16.36       16.22      1.71 o 
 -12   3   8       20.47       22.11      1.67 o 
 -11   3   8        0.06        0.59      0.66 o 
 -10   3   8        0.52        2.03      3.24 o 
  -9   3   8       15.55       13.60      0.87 o 
  -8   3   8      713.03      675.42      9.32 o 
  -7   3   8        4.20        9.34      0.72 o 
  -6   3   8      209.23      197.09      4.55 o 
  -5   3   8     1129.63     1114.48     21.85 o 
  -4   3   8       31.00       32.10      1.40 o 
  -3   3   8        4.97        5.70      0.69 o 
  -2   3   8       99.15       91.22      2.15 o 
  -1   3   8      180.13      195.49      2.77 o 
   0   3   8       23.05       27.27      1.02 o 
   1   3   8      183.46      196.63      3.02 o 
   2   3   8       42.63       42.87      1.99 o 
   3   3   8        0.03        0.39      0.59 o 
   4   3   8       23.35       23.16      1.30 o 
   5   3   8       69.12       74.81      2.53 o 
   6   3   8       11.93       13.42      1.24 o 
 -14   4   8       27.02       29.65      1.81 o 
 -11   4   8       39.16       38.56      3.71 o 
 -10   4   8       78.49       70.91      1.92 o 
  -9   4   8       16.99       16.97      0.99 o 
  -8   4   8       33.21       36.35      1.11 o 
  -7   4   8       17.77       16.43      0.91 o 
  -6   4   8      324.13      320.82      5.55 o 
  -5   4   8     1279.28     1230.98     16.68 o 
  -4   4   8        5.84        4.09      0.88 o 
  -3   4   8      414.48      434.51      6.96 o 
  -2   4   8        2.71        2.50      0.53 o 
  -1   4   8      300.56      292.87      3.82 o 
   0   4   8      204.87      208.06      3.11 o 
   1   4   8      130.27      133.19      2.58 o 
   2   4   8        5.34        8.01      1.44 o 
   3   4   8       91.85       96.55      3.94 o 
   4   4   8       31.89       33.56      1.84 o 
   5   4   8        2.25        1.91      0.58 o 
 -11   5   8       39.61       47.66      4.31 o 
 -10   5   8       61.88       63.16      2.09 o 
  -9   5   8       26.07       22.76      1.03 o 
  -8   5   8        9.32        7.97      0.80 o 
  -7   5   8      173.87      167.62      3.21 o 
  -6   5   8      193.61      175.29      3.33 o 
  -5   5   8        0.04        1.54      0.54 o 
  -4   5   8       52.80       51.13      1.81 o 
  -3   5   8        6.16        2.82      0.72 o 
  -2   5   8       94.03      110.08      2.24 o 
  -1   5   8       26.16       25.24      1.21 o 
   0   5   8       84.79       90.96      2.74 o 
   1   5   8      211.13      212.78      4.32 o 
   2   5   8       24.29       21.57      1.50 o 
   3   5   8       86.92       83.99      3.77 o 
   4   5   8       18.21       17.24      1.48 o 
 -12   6   8       21.24       21.34      3.55 o 
 -11   6   8      152.05      139.94      7.51 o 
 -10   6   8       18.22       15.62      0.99 o 
  -9   6   8      139.48      136.38      2.98 o 
  -8   6   8      124.38      106.12      5.07 o 
  -7   6   8      193.66      167.86      3.96 o 
  -6   6   8        7.13        6.85      0.84 o 
  -5   6   8       35.93       34.57      1.54 o 
  -4   6   8       13.95        8.26      0.92 o 
  -3   6   8       34.70       42.90      1.98 o 
  -2   6   8       23.58       27.61      1.54 o 
  -1   6   8        5.36        2.98      0.60 o 
   0   6   8        3.56        4.23      0.64 o 
   1   6   8       11.05        8.78      1.03 o 
   2   6   8      115.81      108.32      3.06 o 
   3   6   8        0.18        2.50      0.82 o 
   4   6   8      142.05      139.50      8.03 o 
 -12   7   8        3.56        1.72      2.06 o 
 -11   7   8        2.88        3.90      1.24 o 
 -10   7   8       13.88       12.24      1.36 o 
  -9   7   8        5.29        5.52      1.81 o 
  -8   7   8      270.31      245.50      6.07 o 
  -7   7   8       55.48       49.16      3.16 o 
  -6   7   8     1150.15     1083.12     20.35 o 
  -5   7   8       40.98       40.64      4.29 o 
  -4   7   8        2.01        0.51      0.79 o 
  -3   7   8       50.84       56.91      2.42 o 
  -2   7   8        6.68        1.74      1.61 o 
  -1   7   8       10.70        9.83      1.04 o 
   0   7   8       51.31       53.22      1.77 o 
   1   7   8      100.66      112.31      2.97 o 
   2   7   8       18.89       14.43      1.38 o 
   3   7   8      103.27       98.23      6.57 o 
 -13   8   8        2.89        4.13      2.28 o 
 -12   8   8      104.26      117.59      5.07 o 
 -11   8   8      107.92      116.16      2.88 o 
 -10   8   8        7.81        5.70      1.65 o 
  -9   8   8        2.80        3.77      0.98 o 
  -8   8   8       86.37       91.67      3.43 o 
  -7   8   8      353.00      343.00      8.11 o 
  -6   8   8       64.33       75.87      3.23 o 
  -5   8   8       92.16       79.08      3.41 o 
  -4   8   8        0.01        0.48      0.89 o 
  -3   8   8       39.86       44.32      2.35 o 
  -2   8   8       25.39       22.48      1.90 o 
  -1   8   8       42.48       40.79      1.89 o 
   0   8   8      118.44      128.66      4.42 o 
   1   8   8        9.36        8.60      1.46 o 
 -13   9   8       71.35       67.57      5.88 o 
 -12   9   8        9.18       12.67      1.41 o 
 -11   9   8        4.80        4.76      1.08 o 
 -10   9   8        0.03       -0.97      0.97 o 
  -9   9   8        2.71        3.44      1.15 o 
  -8   9   8       86.82       82.41      3.46 o 
  -7   9   8      263.38      262.96      7.00 o 
  -6   9   8       45.85       43.08      3.94 o 
  -5   9   8       13.84       15.20      1.89 o 
  -4   9   8        4.56        1.62      1.11 o 
  -3   9   8      124.58      134.91      6.81 o 
  -2   9   8       29.69       31.93      2.66 o 
  -1   9   8        4.24        2.77      1.07 o 
   0   9   8       59.17       52.98      2.89 o 
 -12  10   8       14.90       14.34      1.59 o 
 -11  10   8       38.71       41.04      4.54 o 
 -10  10   8       41.13       39.81      2.54 o 
  -9  10   8       35.94       36.98      3.50 o 
  -8  10   8        1.22        2.41      1.16 o 
  -7  10   8       13.57       14.10      1.95 o 
  -6  10   8       12.81       10.28      1.75 o 
  -5  10   8        6.70        7.02      1.71 o 
  -4  10   8       11.71       15.51      2.63 o 
  -3  10   8      172.19      179.12      5.15 o 
  -2  10   8        2.45        4.31      2.04 o 
  -1  10   8      153.70      154.89      8.29 o 
 -11  11   8        6.82        5.49      1.75 o 
 -10  11   8       23.43       18.82      2.88 o 
  -9  11   8       46.32       47.40      2.99 o 
  -8  11   8       32.96       35.57      4.06 o 
  -6  11   8        9.68       10.07      1.80 o 
  -5  11   8       93.67       92.62      4.26 o 
  -4  11   8        0.00        2.44      1.29 o 
  -3  11   8        4.49        6.59      1.37 o 
  -7  12   8        6.24        4.36      1.51 o 
   1 -13   9       34.85       40.13      2.98 o 
   2 -13   9       38.89       36.80      1.95 o 
   3 -13   9        0.05        0.19      1.10 o 
   4 -13   9      135.01      161.32      6.71 o 
  -2 -12   9       28.04       24.41      2.21 o 
  -1 -12   9       47.06       55.26      2.43 o 
   0 -12   9       66.91       83.63      3.04 o 
   1 -12   9        5.04        2.57      0.94 o 
   2 -12   9       98.00      112.64      3.50 o 
   3 -12   9      107.47      123.58      3.51 o 
   4 -12   9       74.21       77.37      4.36 o 
   5 -12   9        9.17       10.88      2.16 o 
  -4 -11   9       22.08       21.00      2.80 o 
  -3 -11   9        0.83        1.29      0.72 o 
  -2 -11   9       12.08       11.13      2.37 o 
  -1 -11   9       43.44       48.03      2.23 o 
   0 -11   9      267.51      292.07      6.58 o 
   1 -11   9       35.56       36.79      2.44 o 
   2 -11   9      247.90      282.84      8.32 o 
   3 -11   9       35.07       32.54      3.04 o 
   4 -11   9      100.07      110.69      5.22 o 
   5 -11   9        0.01        1.43      1.49 o 
  -6 -10   9        1.06        2.23      1.60 o 
  -5 -10   9       19.90       21.73      2.94 o 
  -4 -10   9        9.14        7.88      1.92 o 
  -3 -10   9        0.99        1.45      0.68 o 
  -2 -10   9        4.39        5.60      0.99 o 
  -1 -10   9        4.06        3.49      0.84 o 
   0 -10   9       13.27       10.71      1.25 o 
   1 -10   9       48.48       53.85      2.34 o 
   2 -10   9        3.90        2.45      1.21 o 
   3 -10   9       13.59        7.85      2.73 o 
   4 -10   9       95.69       81.12      3.36 o 
   5 -10   9      221.73      230.47      8.24 o 
   6 -10   9       57.09       64.61      4.12 o 
   7 -10   9       47.92       52.48      4.88 o 
  -5  -9   9        4.51        7.38      1.79 o 
  -4  -9   9        4.28        2.93      1.34 o 
  -3  -9   9       73.49       74.96      2.50 o 
  -2  -9   9       29.24       26.12      1.49 o 
  -1  -9   9        0.79        0.00      1.01 o 
   0  -9   9       26.91       24.48      1.69 o 
   1  -9   9       68.14       68.31      3.96 o 
   2  -9   9        0.31        0.02      0.63 o 
   3  -9   9        0.00       -0.62      0.62 o 
   4  -9   9       19.30       13.00      1.23 o 
   5  -9   9        2.07        0.71      1.16 o 
   6  -9   9        0.05        0.27      1.03 o 
   7  -9   9        2.18        2.49      1.32 o 
   8  -9   9        5.32        6.33      1.67 o 
  -8  -8   9       55.32       56.36      5.07 o 
  -7  -8   9       32.22       26.64      3.86 o 
  -6  -8   9      131.49      141.51      7.51 o 
  -5  -8   9       39.33       44.26      2.68 o 
  -4  -8   9        6.51        7.90      1.22 o 
  -3  -8   9        0.04       -0.06      0.60 o 
  -2  -8   9        3.73        4.19      0.65 o 
  -1  -8   9       30.33       26.85      1.48 o 
   0  -8   9       25.82       34.05      1.54 o 
   1  -8   9       49.03       40.54      1.90 o 
   2  -8   9       27.67       31.86      1.65 o 
   3  -8   9       34.91       35.61      1.93 o 
   4  -8   9       18.87       20.76      1.43 o 
   5  -8   9        0.97        0.73      0.93 o 
   6  -8   9       13.61       16.15      1.59 o 
   7  -8   9        1.59        1.35      1.17 o 
   8  -8   9       18.42       23.26      3.04 o 
  -9  -7   9        0.69        0.22      1.74 o 
  -8  -7   9        2.39        3.04      1.87 o 
  -7  -7   9        4.22        0.95      1.43 o 
  -6  -7   9       23.96       20.06      3.04 o 
  -5  -7   9        0.01       -0.24      1.97 o 
  -4  -7   9        0.21        1.22      0.64 o 
  -3  -7   9       51.90       50.43      2.07 o 
  -2  -7   9       87.00       70.59      1.69 o 
  -1  -7   9        6.03        6.44      0.68 o 
   0  -7   9        6.89        2.47      0.63 o 
   1  -7   9      338.87      302.20      5.20 o 
   2  -7   9      174.94      171.62      3.57 o 
   3  -7   9        5.94        5.01      1.08 o 
   4  -7   9        2.69        1.94      0.65 o 
   5  -7   9        1.42        0.75      0.59 o 
   6  -7   9       16.68       16.07      1.58 o 
   7  -7   9       31.22       30.66      2.82 o 
   8  -7   9        4.47        4.37      1.48 o 
 -10  -6   9      402.86      431.51     15.56 o 
  -9  -6   9      108.44      111.97      6.60 o 
  -8  -6   9        2.66        1.22      1.45 o 
  -7  -6   9        9.49        7.23      2.10 o 
  -6  -6   9        8.15        7.51      1.22 o 
  -5  -6   9        6.28        6.75      1.50 o 
  -4  -6   9      190.38      179.92      3.47 o 
  -3  -6   9      245.39      237.49      3.45 o 
  -2  -6   9        2.15        4.98      0.80 o 
  -1  -6   9      697.68      630.26      7.54 o 
   0  -6   9      134.33      126.64      2.37 o 
   1  -6   9       42.47       35.06      1.36 o 
   2  -6   9      391.83      374.19      5.60 o 
   3  -6   9      137.99      130.58      2.92 o 
   4  -6   9       37.60       37.88      1.42 o 
   5  -6   9        0.01       -0.43      0.47 o 
   6  -6   9      173.89      174.61      4.44 o 
   7  -6   9        0.20        0.90      0.88 o 
   8  -6   9       32.13       35.85      4.74 o 
 -10  -5   9      131.47      125.64      6.82 o 
  -9  -5   9       23.08       23.68      3.27 o 
  -8  -5   9       26.89       23.13      3.11 o 
  -7  -5   9       20.28       23.85      1.90 o 
  -6  -5   9        1.61        1.98      0.83 o 
  -5  -5   9      144.86      156.11      3.70 o 
  -4  -5   9        3.36        1.61      0.53 o 
  -3  -5   9        0.45        0.22      0.51 o 
  -2  -5   9        5.66        6.04      0.73 o 
  -1  -5   9       16.44       18.80      0.95 o 
   0  -5   9        3.24        4.17      0.57 o 
   1  -5   9      257.00      251.23      4.05 o 
   2  -5   9      165.50      159.85      2.73 o 
   3  -5   9      190.73      184.49      3.07 o 
   4  -5   9       54.70       53.05      1.63 o 
   5  -5   9      364.84      357.35      5.30 o 
   6  -5   9        6.86        6.20      1.45 o 
   7  -5   9       40.30       36.93      4.66 o 
   8  -5   9        9.44        9.21      2.89 o 
 -11  -4   9        4.46        1.46      1.30 o 
 -10  -4   9       13.50       13.13      2.51 o 
  -9  -4   9       66.42       58.81      4.25 o 
  -8  -4   9       17.72       19.59      2.99 o 
  -7  -4   9        1.27        1.84      1.23 o 
  -6  -4   9       70.13       55.47      2.01 o 
  -5  -4   9      147.89      137.05      3.34 o 
  -4  -4   9      717.31      666.37      9.59 o 
  -3  -4   9       13.89        9.28      0.81 o 
  -2  -4   9       88.90       78.15      1.59 o 
  -1  -4   9       28.29       31.37      1.62 o 
   0  -4   9      130.08      130.97      2.33 o 
   1  -4   9       80.51       78.76      1.76 o 
   2  -4   9       35.87       34.47      1.25 o 
   3  -4   9        7.43        6.96      0.71 o 
   4  -4   9       92.94       86.53      2.34 o 
   5  -4   9        6.08        4.15      0.76 o 
   6  -4   9      212.03      197.92      5.82 o 
   7  -4   9      187.16      198.26      6.10 o 
   8  -4   9      294.93      313.26     13.24 o 
 -11  -3   9      147.70      162.75      7.46 o 
 -10  -3   9       88.97       84.18      4.94 o 
  -9  -3   9        8.89        8.75      1.92 o 
  -8  -3   9        2.82        4.78      1.52 o 
  -7  -3   9        0.92        5.97      0.97 o 
  -6  -3   9      376.84      319.35      5.81 o 
  -5  -3   9       70.77       63.92      2.10 o 
  -4  -3   9     1439.04     1319.84     19.51 o 
  -3  -3   9       21.54       31.70      1.21 o 
  -2  -3   9        6.34       11.30      1.00 o 
  -1  -3   9       25.89       27.65      1.78 o 
   0  -3   9        3.10        2.82      0.50 o 
   1  -3   9        5.28        7.28      0.59 o 
   2  -3   9        8.19        8.75      1.18 o 
   3  -3   9       82.26       80.18      1.83 o 
   4  -3   9      290.04      302.28      4.35 o 
   5  -3   9        1.22        1.51      0.66 o 
   6  -3   9       10.87        7.78      0.90 o 
   7  -3   9        3.93        3.71      1.38 o 
   8  -3   9       13.35       10.35      1.85 o 
 -12  -2   9      139.07      137.31      6.62 o 
 -11  -2   9      102.19      100.14      5.31 o 
 -10  -2   9       29.55       33.26      2.94 o 
  -9  -2   9      224.32      228.76     12.51 o 
  -8  -2   9        1.21        1.47      0.83 o 
  -7  -2   9      294.21      271.95      5.14 o 
  -6  -2   9     1614.51     1570.84     33.95 o 
  -5  -2   9      164.09      151.98      3.41 o 
  -4  -2   9      112.40      118.08      2.90 o 
  -3  -2   9       29.90       24.16      1.03 o 
  -2  -2   9       80.98       81.71      1.86 o 
  -1  -2   9       77.77       94.95      2.20 o 
   0  -2   9       15.31       13.02      0.71 o 
   1  -2   9      163.23      161.28      2.73 o 
   2  -2   9        0.38        0.88      0.43 o 
   3  -2   9      133.70      140.10      3.27 o 
   4  -2   9        7.86        7.63      0.82 o 
   5  -2   9       17.34       18.00      1.27 o 
   6  -2   9       38.70       39.03      1.70 o 
   7  -2   9        9.38        9.32      2.21 o 
 -12  -1   9       10.27       10.15      1.98 o 
 -11  -1   9      115.56      119.15      5.49 o 
 -10  -1   9        1.54        0.48      1.01 o 
  -9  -1   9       11.30       12.19      1.28 o 
  -8  -1   9        2.36        6.29      1.48 o 
  -7  -1   9       74.48       56.00      2.39 o 
  -6  -1   9      229.25      234.10      4.54 o 
  -5  -1   9      193.09      180.42      4.59 o 
  -4  -1   9      310.49      294.81      5.33 o 
  -3  -1   9      713.58      709.32      9.88 o 
  -2  -1   9       91.56       97.50      1.76 o 
  -1  -1   9       78.05       78.15      1.42 o 
   0  -1   9      114.80      123.19      1.81 o 
   1  -1   9        5.75        5.78      0.50 o 
   2  -1   9      320.22      300.19      4.16 o 
   3  -1   9      121.06      119.65      2.31 o 
   4  -1   9        7.48        7.64      1.48 o 
   5  -1   9       18.02       15.93      1.21 o 
   6  -1   9        0.74        0.78      0.63 o 
   7  -1   9       23.79       23.62      5.78 o 
 -13   0   9       87.89       89.48      4.70 o 
 -12   0   9      350.09      376.92     11.80 o 
 -11   0   9       33.95       36.78      2.77 o 
 -10   0   9        7.36        7.04      1.56 o 
  -9   0   9        1.88        2.79      1.04 o 
  -8   0   9      112.47      100.13      2.63 o 
  -7   0   9      137.07      104.64      2.69 o 
  -6   0   9      140.88      126.60      3.00 o 
  -5   0   9      144.03      131.09      3.05 o 
  -4   0   9       12.97       12.83      1.09 o 
  -3   0   9      162.87      162.92      2.90 o 
  -2   0   9        2.35        1.73      0.51 o 
  -1   0   9        6.60        6.57      0.52 o 
   0   0   9       76.57       66.91      1.40 o 
   1   0   9        0.21        1.07      0.81 o 
   2   0   9      264.98      269.21      3.48 o 
   3   0   9        5.77        6.19      0.76 o 
   4   0   9        5.40        5.90      0.85 o 
   5   0   9      104.34      106.03      2.97 o 
   6   0   9       11.16        9.46      1.06 o 
   7   0   9       16.00       15.87      2.09 o 
 -13   1   9       21.26       16.12      2.21 o 
 -12   1   9        1.04        0.48      0.91 o 
 -11   1   9       43.60       42.18      2.29 o 
 -10   1   9       19.52       23.29      1.53 o 
  -9   1   9      482.19      511.36      7.56 o 
  -8   1   9     1651.34     1529.42     21.44 o 
  -7   1   9       10.10        8.59      1.23 o 
  -6   1   9     1008.56      926.85     13.59 o 
  -5   1   9        1.67        1.01      0.63 o 
  -4   1   9      353.00      324.71      5.77 o 
  -3   1   9      842.55      791.89     11.93 o 
  -2   1   9       22.96       24.23      1.26 o 
  -1   1   9        6.12        5.44      0.48 o 
   0   1   9      341.31      320.43      3.95 o 
   1   1   9       23.69       20.94      1.15 o 
   2   1   9      143.33      143.74      2.55 o 
   3   1   9        0.55        0.11      0.46 o 
   4   1   9        4.00        3.32      0.87 o 
   5   1   9        1.70        1.13      0.71 o 
   6   1   9        0.24        0.67      0.69 o 
 -13   2   9       88.70       96.01      4.21 o 
 -12   2   9       21.27       22.30      1.91 o 
 -11   2   9       23.50       25.94      1.63 o 
 -10   2   9      102.18       87.03      2.69 o 
  -9   2   9      240.66      226.32      4.06 o 
  -8   2   9      461.68      405.92      6.84 o 
  -7   2   9      385.86      393.57      6.65 o 
  -6   2   9     1384.28     1362.07     26.52 o 
  -5   2   9      517.36      495.22      8.99 o 
  -4   2   9       74.03       78.30      1.89 o 
  -3   2   9      804.25      763.60     10.01 o 
  -2   2   9      654.29      639.90      7.59 o 
  -1   2   9       38.39       39.68      1.04 o 
   0   2   9       23.01       22.22      0.97 o 
   1   2   9        0.57       -0.16      0.40 o 
   2   2   9        4.94        5.73      0.77 o 
   3   2   9        6.30        4.58      1.07 o 
   4   2   9       30.75       33.05      2.28 o 
   5   2   9        0.42       -0.11      0.91 o 
   6   2   9        3.15        4.49      0.93 o 
 -13   3   9       12.25       11.62      1.49 o 
 -12   3   9       11.05        8.49      1.26 o 
 -11   3   9        2.90        4.67      2.15 o 
 -10   3   9      161.29      147.36      3.03 o 
  -9   3   9      125.50      113.98      2.58 o 
  -8   3   9       15.51       15.29      1.05 o 
  -7   3   9        7.50        6.66      0.79 o 
  -6   3   9        6.40        6.88      0.85 o 
  -5   3   9       63.24       63.45      1.71 o 
  -4   3   9        0.44       -0.39      0.48 o 
  -3   3   9      304.22      312.23      5.42 o 
  -2   3   9        0.35        2.28      0.59 o 
  -1   3   9     1492.44     1435.99     14.85 o 
   0   3   9      363.56      380.82      4.87 o 
   1   3   9        0.28        0.23      0.48 o 
   2   3   9        0.89        1.02      0.65 o 
   3   3   9       64.27       69.92      2.37 o 
   4   3   9        0.75        0.41      0.59 o 
   5   3   9       16.74       14.57      1.35 o 
 -12   4   9        4.55        5.23      0.87 o 
 -11   4   9        1.19        0.87      0.62 o 
 -10   4   9       29.34       22.35      1.43 o 
  -9   4   9        6.47        6.13      0.89 o 
  -8   4   9       34.48       32.23      2.04 o 
  -7   4   9        3.15        2.95      0.66 o 
  -6   4   9       71.11       72.34      2.12 o 
  -5   4   9       77.26       68.40      2.59 o 
  -4   4   9       93.04       79.94      2.29 o 
  -3   4   9      309.69      297.08      5.69 o 
  -2   4   9       32.10       37.97      2.42 o 
  -1   4   9       13.96        7.25      0.58 o 
   0   4   9        9.03        8.07      0.71 o 
   1   4   9      108.20      112.65      4.26 o 
   2   4   9      103.62      110.28      3.92 o 
   3   4   9        2.44        1.76      0.89 o 
   4   4   9       16.99       16.90      1.20 o 
 -12   5   9       58.18       59.03      5.00 o 
 -11   5   9       36.40       42.64      3.64 o 
 -10   5   9       24.55       27.28      1.54 o 
  -9   5   9       89.93       84.35      2.97 o 
  -8   5   9       12.06       11.52      1.95 o 
  -7   5   9       73.73       70.46      2.35 o 
  -6   5   9      153.49      139.19      4.35 o 
  -5   5   9       85.67       74.01      3.47 o 
  -4   5   9      342.73      329.38      5.86 o 
  -3   5   9      228.50      227.68      4.23 o 
  -2   5   9       44.29       47.21      1.95 o 
  -1   5   9       18.62       17.46      1.27 o 
   0   5   9       48.28       47.15      1.44 o 
   1   5   9        7.65        6.29      0.92 o 
   2   5   9      204.28      221.23      4.70 o 
   3   5   9       42.46       43.67      2.02 o 
 -12   6   9       44.19       55.97      5.02 o 
 -11   6   9       23.42       28.70      1.50 o 
 -10   6   9        3.84        2.25      0.77 o 
  -9   6   9       66.78       61.03      3.12 o 
  -8   6   9       64.89       67.13      2.36 o 
  -7   6   9        0.02        1.68      0.69 o 
  -6   6   9        1.25        3.40      1.20 o 
  -5   6   9       44.70       34.58      2.65 o 
  -4   6   9       37.00       37.58      1.96 o 
  -3   6   9        3.77        5.46      1.08 o 
  -2   6   9       48.60       41.63      2.21 o 
  -1   6   9       77.96       83.39      2.47 o 
   0   6   9       30.39       34.08      1.43 o 
   1   6   9       90.15       99.30      2.75 o 
   2   6   9      429.75      442.01      7.79 o 
   3   6   9       39.36       50.35      4.76 o 
 -13   7   9        0.00        2.58      2.21 o 
 -12   7   9       43.38       40.91      4.94 o 
 -11   7   9       17.68       15.83      1.32 o 
 -10   7   9       18.71       15.53      1.54 o 
  -9   7   9        0.48       -0.18      0.73 o 
  -8   7   9      135.16      127.03      3.54 o 
  -7   7   9        3.25        0.78      1.12 o 
  -6   7   9        3.23        1.20      0.97 o 
  -5   7   9       61.64       65.05      2.58 o 
  -4   7   9       14.92       14.29      1.68 o 
  -3   7   9        6.14        4.42      1.03 o 
  -2   7   9      134.44      146.05      4.25 o 
  -1   7   9        2.01        2.91      0.81 o 
   0   7   9        4.89        5.97      2.74 o 
   1   7   9       51.28       52.69      1.97 o 
   2   7   9       15.29       17.24      3.33 o 
 -13   8   9        0.15       -1.07      1.86 o 
 -12   8   9       11.17       14.81      3.33 o 
 -11   8   9       17.71       17.90      1.65 o 
 -10   8   9        0.17        0.36      0.76 o 
  -9   8   9       46.03       51.75      2.29 o 
  -8   8   9      185.45      199.70      4.86 o 
  -7   8   9      175.37      160.14      4.38 o 
  -6   8   9        4.80        2.89      0.89 o 
  -5   8   9      262.16      256.06      8.26 o 
  -4   8   9       16.09       11.45      1.47 o 
  -3   8   9        0.16       -0.45      0.77 o 
  -2   8   9        1.58        2.01      0.98 o 
  -1   8   9        1.57        0.14      0.86 o 
   0   8   9      102.55      100.60      3.97 o 
 -12   9   9       33.69       38.12      2.13 o 
 -11   9   9      125.29      131.63      3.75 o 
 -10   9   9       24.62       30.44      1.92 o 
  -9   9   9       12.80       15.68      1.80 o 
  -8   9   9        1.07        1.36      1.03 o 
  -7   9   9      131.17      124.57      6.71 o 
  -6   9   9       45.68       48.43      2.50 o 
  -5   9   9       57.38       62.23      4.51 o 
  -4   9   9        0.98        1.88      1.02 o 
  -3   9   9        2.84        2.80      1.31 o 
  -2   9   9        5.80        5.65      2.13 o 
  -1   9   9        5.60        7.25      1.79 o 
 -11  10   9        0.01        1.43      0.96 o 
 -10  10   9       10.85       11.21      1.65 o 
  -9  10   9       35.28       40.04      3.51 o 
  -8  10   9       15.35       19.80      2.14 o 
  -7  10   9        6.13        5.93      1.48 o 
  -6  10   9       11.38        8.27      1.82 o 
  -5  10   9        8.50        9.00      1.93 o 
  -4  10   9        6.34        6.40      1.38 o 
  -3  10   9        6.09        5.34      1.32 o 
  -9  11   9        7.82        7.83      1.58 o 
  -8  11   9        3.23        4.26      1.39 o 
  -7  11   9       49.80       51.00      3.11 o 
  -6  11   9       57.91       59.97      3.91 o 
  -5  11   9        7.16        6.65      1.64 o 
  -2 -12  10       37.64       40.63      2.57 o 
  -1 -12  10       80.85      105.26      3.47 o 
   0 -12  10       33.63       39.19      2.10 o 
   1 -12  10        0.00        0.39      0.75 o 
   2 -12  10        3.67        6.79      1.22 o 
   3 -12  10       48.66       45.45      2.09 o 
   4 -12  10        1.63        2.60      1.41 o 
  -4 -11  10        0.34        1.73      1.28 o 
  -3 -11  10        1.21        2.06      1.45 o 
  -2 -11  10       25.42       24.46      3.50 o 
  -1 -11  10       20.43       19.94      1.68 o 
   0 -11  10       11.20       10.53      1.34 o 
   1 -11  10      137.78      150.75      8.68 o 
   2 -11  10       28.10       29.94      2.03 o 
   3 -11  10       19.99       22.69      1.72 o 
   4 -11  10      171.07      180.66      7.09 o 
   5 -11  10       55.37       60.77      4.10 o 
  -5 -10  10       98.46      113.81      5.84 o 
  -4 -10  10        0.23        0.55      1.18 o 
  -3 -10  10       25.81       22.75      1.47 o 
  -2 -10  10        1.09        1.69      1.42 o 
  -1 -10  10       13.08       13.62      1.38 o 
   0 -10  10        0.13        0.90      0.74 o 
   1 -10  10       27.36       34.38      1.93 o 
   2 -10  10       84.34       86.19      6.03 o 
   3 -10  10      531.68      587.36     11.04 o 
   4 -10  10        1.28       -0.08      1.42 o 
   5 -10  10       25.41       23.99      2.90 o 
   6 -10  10        0.00       -0.71      1.20 o 
  -5  -9  10      113.29      114.24      5.68 o 
  -4  -9  10        6.27        9.06      1.89 o 
  -3  -9  10        3.58        2.22      0.69 o 
  -2  -9  10        0.07        0.03      0.64 o 
  -1  -9  10       70.60       77.30      2.72 o 
   0  -9  10        7.71        8.55      1.80 o 
   1  -9  10       71.02       68.96      2.62 o 
   2  -9  10      127.95      135.80      3.88 o 
   3  -9  10       37.47       33.27      1.85 o 
   4  -9  10        6.98        4.57      0.94 o 
   5  -9  10        0.37       -0.51      1.25 o 
   6  -9  10       54.95       63.79      4.09 o 
  -8  -8  10        0.08        0.81      1.76 o 
  -7  -8  10      170.72      183.93      9.04 o 
  -6  -8  10       33.61       42.92      4.67 o 
  -5  -8  10        8.19        9.92      2.96 o 
  -4  -8  10        4.55        4.18      0.98 o 
  -3  -8  10        1.56        1.35      0.51 o 
  -2  -8  10        1.38        1.12      0.55 o 
  -1  -8  10       30.41       34.24      1.69 o 
   0  -8  10       10.94       10.08      1.05 o 
   1  -8  10        3.63        5.06      0.85 o 
   2  -8  10        3.48        4.19      0.90 o 
   3  -8  10        0.43        1.63      1.16 o 
   4  -8  10        0.58       -0.13      0.69 o 
   5  -8  10        0.03       -0.95      1.04 o 
   6  -8  10       35.77       29.11      3.18 o 
   7  -8  10        6.55        5.93      1.48 o 
  -8  -7  10      225.38      219.24      9.87 o 
  -7  -7  10       39.33       35.46      4.14 o 
  -6  -7  10       41.62       50.25      3.03 o 
  -5  -7  10        4.37        7.86      1.52 o 
  -4  -7  10        0.04        0.24      0.63 o 
  -3  -7  10       17.89       19.58      0.97 o 
  -2  -7  10       19.01       17.56      1.01 o 
  -1  -7  10      108.23       92.61      2.41 o 
   0  -7  10      335.13      317.58      5.48 o 
   1  -7  10        2.39        5.18      0.84 o 
   2  -7  10       34.99       31.98      1.56 o 
   3  -7  10        3.02        4.06      0.82 o 
   4  -7  10        7.61        9.82      1.45 o 
   5  -7  10       23.68       25.50      2.20 o 
   6  -7  10        7.42        6.36      1.53 o 
   7  -7  10       10.86       14.58      1.97 o 
  -9  -6  10       49.45       57.49      4.71 o 
  -8  -6  10        9.94        7.74      2.32 o 
  -7  -6  10        0.14        1.06      2.04 o 
  -6  -6  10      122.25      146.24      5.10 o 
  -5  -6  10       22.71       21.37      1.60 o 
  -4  -6  10        0.00        0.81      0.55 o 
  -3  -6  10       12.90        9.26      0.98 o 
  -2  -6  10        5.18        3.95      0.57 o 
  -1  -6  10      290.48      249.77      4.66 o 
   0  -6  10      213.08      217.98      4.11 o 
   1  -6  10        7.56        7.05      1.78 o 
   2  -6  10        7.88        5.70      0.86 o 
   3  -6  10        2.05        1.68      0.82 o 
   4  -6  10       19.29       17.84      1.76 o 
   5  -6  10        0.00       -0.44      0.59 o 
   6  -6  10        0.27        0.22      1.48 o 
   7  -6  10       89.10       92.20      4.01 o 
 -10  -5  10       39.37       45.99      4.24 o 
  -9  -5  10      242.50      244.48     10.00 o 
  -8  -5  10      113.87      105.14      5.84 o 
  -7  -5  10        7.17       10.12      1.59 o 
  -6  -5  10       22.66       23.94      1.91 o 
  -5  -5  10       10.74       11.98      1.21 o 
  -4  -5  10       15.83       14.74      1.07 o 
  -3  -5  10       39.62       33.33      1.02 o 
  -2  -5  10       29.92       23.63      0.98 o 
  -1  -5  10        6.87        8.88      0.74 o 
   0  -5  10       95.76       90.46      1.97 o 
   1  -5  10        3.85        2.29      0.70 o 
   2  -5  10       25.63       23.05      1.40 o 
   3  -5  10      150.66      147.25      3.29 o 
   4  -5  10        0.24       -0.16      0.65 o 
   5  -5  10       31.40       29.35      1.59 o 
   6  -5  10        1.09        1.36      1.22 o 
   7  -5  10      106.46      112.37      4.50 o 
 -10  -4  10      116.53       88.49      5.40 o 
  -9  -4  10       80.44       76.60      4.80 o 
  -8  -4  10        0.64        2.73      1.06 o 
  -7  -4  10      298.68      283.06      6.45 o 
  -6  -4  10       20.28       15.84      1.32 o 
  -5  -4  10        5.65        3.21      0.77 o 
  -4  -4  10       42.15       47.88      1.93 o 
  -3  -4  10       60.61       50.46      1.63 o 
  -2  -4  10      532.63      502.61      6.14 o 
  -1  -4  10      157.97      148.27      2.53 o 
   0  -4  10       19.63       23.37      1.18 o 
   1  -4  10      106.76      104.00      2.34 o 
   2  -4  10      157.35      152.08      3.24 o 
   3  -4  10       24.25       22.39      1.25 o 
   4  -4  10       99.31       99.50      2.37 o 
   5  -4  10      145.83      146.39      5.86 o 
   6  -4  10      317.06      317.79     15.66 o 
   7  -4  10       31.47       30.15      2.70 o 
 -11  -3  10       13.23       12.99      2.54 o 
 -10  -3  10        2.93        0.60      1.41 o 
  -9  -3  10        0.41        0.77      1.20 o 
  -8  -3  10       45.82       41.73      2.70 o 
  -7  -3  10       36.83       40.38      2.03 o 
  -6  -3  10      152.63      166.96      3.83 o 
  -5  -3  10      238.53      198.43      4.78 o 
  -4  -3  10       25.95       30.37      1.69 o 
  -3  -3  10     1050.14      977.19     12.34 o 
  -2  -3  10      108.66       91.60      2.18 o 
  -1  -3  10       86.29       71.08      1.60 o 
   0  -3  10        5.53        7.08      0.67 o 
   1  -3  10       17.65       20.11      1.15 o 
   2  -3  10        0.00        0.38      0.43 o 
   3  -3  10       29.83       30.62      1.37 o 
   4  -3  10       89.98       87.30      2.41 o 
   5  -3  10      254.67      250.03      5.00 o 
   6  -3  10       26.52       30.31      2.63 o 
   7  -3  10        0.30        0.86      1.13 o 
 -12  -2  10        1.83        0.20      1.47 o 
 -11  -2  10        2.00        3.44      1.65 o 
 -10  -2  10       34.12       35.69      3.02 o 
  -9  -2  10       33.36       36.57      4.05 o 
  -8  -2  10        8.15        8.66      1.18 o 
  -7  -2  10       11.20        5.86      0.88 o 
  -6  -2  10      283.41      257.78      5.06 o 
  -5  -2  10      278.28      252.63      4.97 o 
  -4  -2  10      307.73      285.68      5.45 o 
  -3  -2  10      643.07      586.24      7.40 o 
  -2  -2  10        6.21        9.90      0.54 o 
  -1  -2  10      219.74      196.47      2.97 o 
   0  -2  10      292.43      266.49      3.81 o 
   1  -2  10       52.27       48.23      1.71 o 
   2  -2  10      113.59      108.53      2.19 o 
   3  -2  10       13.52       12.44      0.98 o 
   4  -2  10        0.10        0.04      0.62 o 
   5  -2  10       49.92       50.10      1.87 o 
   6  -2  10       14.41       12.92      1.19 o 
   7  -2  10        0.58        1.89      1.31 o 
 -12  -1  10       30.19       27.64      3.10 o 
 -11  -1  10       36.48       38.99      3.07 o 
 -10  -1  10        6.21        5.14      1.45 o 
  -9  -1  10        0.96        1.70      0.71 o 
  -8  -1  10        0.41        0.66      0.56 o 
  -7  -1  10       12.21       15.47      1.45 o 
  -6  -1  10       85.38       74.79      2.43 o 
  -5  -1  10     1586.56     1484.24     21.03 o 
  -4  -1  10      696.49      644.36     10.18 o 
  -3  -1  10       39.19       30.06      1.50 o 
  -2  -1  10       28.82       31.87      1.28 o 
  -1  -1  10        1.42        2.16      0.40 o 
   0  -1  10       60.45       48.10      1.20 o 
   1  -1  10       49.85       45.68      1.20 o 
   2  -1  10        6.56        6.35      0.75 o 
   3  -1  10        0.02        0.00      0.57 o 
   4  -1  10       18.40       17.99      1.53 o 
   5  -1  10       23.23       23.66      1.58 o 
   6  -1  10        1.89        1.84      0.74 o 
 -12   0  10        0.03       -0.10      1.17 o 
 -11   0  10       18.43       16.69      2.22 o 
 -10   0  10       80.07       79.35      2.74 o 
  -9   0  10        1.21        3.48      1.35 o 
  -8   0  10       13.09       11.79      2.20 o 
  -7   0  10       26.74       29.24      1.52 o 
  -6   0  10       21.12       22.06      1.75 o 
  -5   0  10        5.48        4.22      0.91 o 
  -4   0  10      249.15      239.17      5.40 o 
  -3   0  10      225.54      217.71      4.49 o 
  -2   0  10        7.98        8.48      0.81 o 
  -1   0  10       66.28       64.84      1.45 o 
   0   0  10      424.34      412.32      4.88 o 
   1   0  10      122.54      128.85      2.13 o 
   2   0  10      101.09      100.33      2.12 o 
   3   0  10       50.14       49.35      1.95 o 
   4   0  10       39.26       39.02      1.87 o 
   5   0  10        0.38        0.01      0.67 o 
   6   0  10        6.96        4.10      1.21 o 
 -13   1  10       41.41       44.18      3.06 o 
 -12   1  10        4.33        5.58      1.42 o 
 -11   1  10      182.53      188.60      6.77 o 
 -10   1  10       78.21       86.40      2.82 o 
  -9   1  10        0.02        1.42      1.23 o 
  -8   1  10      107.33      107.83      2.85 o 
  -7   1  10      226.86      231.04      4.63 o 
  -6   1  10        2.72        3.12      0.74 o 
  -5   1  10      257.85      246.71      5.97 o 
  -4   1  10       14.87       14.05      1.23 o 
  -3   1  10       18.82       24.37      1.59 o 
  -2   1  10       13.41        9.89      0.88 o 
  -1   1  10      164.06      147.20      2.22 o 
   0   1  10       19.29       27.89      1.05 o 
   1   1  10       31.54       28.53      1.20 o 
   2   1  10        0.61        1.37      0.48 o 
   3   1  10        7.76        5.59      0.77 o 
   4   1  10        0.48        1.56      0.81 o 
   5   1  10        0.66        0.30      0.67 o 
 -13   2  10       15.64       13.42      1.83 o 
 -12   2  10        0.24       -0.82      0.82 o 
 -11   2  10       37.58       48.37      3.37 o 
 -10   2  10       17.40       13.18      2.06 o 
  -9   2  10       97.55      109.66      2.64 o 
  -8   2  10      174.64      189.41      4.03 o 
  -7   2  10      382.35      350.71      6.26 o 
  -6   2  10      141.52      144.90      3.39 o 
  -5   2  10     1233.12     1169.37     30.74 o 
  -4   2  10        0.07        0.93      0.69 o 
  -3   2  10       16.02       15.34      1.51 o 
  -2   2  10      371.89      349.13      5.12 o 
  -1   2  10        9.12        6.42      0.55 o 
   0   2  10       68.04       62.72      1.53 o 
   1   2  10      128.60      120.23      2.47 o 
   2   2  10        6.64        4.90      0.87 o 
   3   2  10        7.08        9.21      0.91 o 
   4   2  10        0.00        0.86      0.76 o 
   5   2  10        0.91        1.39      0.86 o 
 -13   3  10        1.96        0.84      0.88 o 
 -12   3  10        5.29        7.57      1.24 o 
 -11   3  10        8.01        7.60      1.12 o 
 -10   3  10      104.92      104.25      5.65 o 
  -9   3  10        0.00        0.53      0.91 o 
  -8   3  10        6.36        3.99      0.97 o 
  -7   3  10       15.28       13.57      1.51 o 
  -6   3  10       34.14       34.74      2.18 o 
  -5   3  10      240.19      227.59      8.13 o 
  -4   3  10      173.61      149.84      4.13 o 
  -3   3  10      297.89      297.78      5.39 o 
  -2   3  10      194.38      190.63      5.85 o 
  -1   3  10      110.90      100.49      2.68 o 
   0   3  10        8.86        8.95      0.77 o 
   1   3  10      257.14      270.07      5.08 o 
   2   3  10       11.76       15.17      2.11 o 
   3   3  10        7.47        6.71      0.87 o 
   4   3  10       75.54       81.72      2.73 o 
 -12   4  10       63.51       71.65      4.87 o 
 -11   4  10       18.24       19.93      5.23 o 
 -10   4  10       54.52       55.29      2.93 o 
  -9   4  10      187.19      174.12      4.89 o 
  -8   4  10       37.45       33.00      2.05 o 
  -7   4  10      254.22      255.43     12.38 o 
  -6   4  10      188.37      184.57      5.42 o 
  -5   4  10       19.88       21.80      3.41 o 
  -4   4  10       17.70       15.31      1.35 o 
  -3   4  10        8.65        7.22      1.08 o 
  -2   4  10        3.33        3.97      0.99 o 
  -1   4  10       58.34       68.20      3.06 o 
   0   4  10      368.29      368.41      5.60 o 
   1   4  10       41.39       48.33      1.86 o 
   2   4  10      230.17      255.62      5.18 o 
   3   4  10       14.45       14.76      1.37 o 
 -12   5  10       15.18       14.27      3.12 o 
 -11   5  10        6.90        7.64      1.06 o 
 -10   5  10        1.93        3.42      0.93 o 
  -9   5  10        0.03        0.39      0.71 o 
  -8   5  10       17.97       15.57      1.66 o 
  -7   5  10        7.04        7.19      1.33 o 
  -6   5  10        0.36        6.27      2.35 o 
  -5   5  10        2.67        2.59      0.82 o 
  -4   5  10       46.23       50.70      3.29 o 
  -3   5  10        4.78        5.53      1.07 o 
  -2   5  10      199.15      182.13      4.64 o 
  -1   5  10       16.71       18.77      1.36 o 
   0   5  10        0.79        1.77      1.43 o 
   1   5  10       15.43       14.32      1.30 o 
   2   5  10       17.60       14.42      1.32 o 
 -12   6  10       81.31       89.90      6.37 o 
 -11   6  10        7.84        7.94      1.11 o 
 -10   6  10       28.80       33.56      2.05 o 
  -9   6  10       29.93       31.94      2.50 o 
  -8   6  10        0.08        0.18      0.86 o 
  -7   6  10       30.33       28.45      2.17 o 
  -6   6  10       61.29       58.43      2.38 o 
  -5   6  10       85.16       93.23      3.14 o 
  -4   6  10       19.52       19.37      1.67 o 
  -3   6  10       75.63       78.17      2.95 o 
  -2   6  10      107.30      102.19      3.46 o 
  -1   6  10       13.99       13.51      1.24 o 
   0   6  10       40.69       37.65      2.39 o 
   1   6  10       47.75       61.44      3.02 o 
   2   6  10        3.53        3.45      1.94 o 
 -13   7  10        0.61       -1.83      1.83 o 
 -12   7  10      115.96      135.41      6.15 o 
 -11   7  10       26.09       30.57      1.92 o 
 -10   7  10        4.02        3.08      1.04 o 
  -9   7  10        3.19        1.76      0.95 o 
  -8   7  10        1.24        0.99      0.86 o 
  -7   7  10      110.87      108.95      4.64 o 
  -6   7  10       27.14       24.78      3.27 o 
  -5   7  10        1.10        0.85      0.87 o 
  -4   7  10       37.53       41.05      2.26 o 
  -3   7  10        0.11        1.26      0.87 o 
  -2   7  10       10.37       12.09      1.55 o 
  -1   7  10        0.12        0.64      0.84 o 
   0   7  10        2.27        4.16      1.17 o 
 -12   8  10        2.99        6.28      1.08 o 
 -11   8  10        0.20        1.44      1.13 o 
 -10   8  10       16.06       17.09      1.84 o 
  -9   8  10        1.54        2.78      1.12 o 
  -8   8  10       25.69       23.36      1.88 o 
  -7   8  10       19.08       14.13      1.56 o 
  -6   8  10        1.55        3.57      1.10 o 
  -5   8  10        9.74        8.51      1.36 o 
  -4   8  10       68.31       77.31      3.96 o 
  -3   8  10        0.79        0.32      0.97 o 
  -2   8  10        2.34        4.02      1.18 o 
  -1   8  10        7.92        5.70      1.29 o 
 -11   9  10       58.82       68.41      3.20 o 
 -10   9  10       92.23       94.88      3.96 o 
  -9   9  10       39.18       41.30      2.35 o 
  -8   9  10      182.64      186.65      4.96 o 
  -7   9  10      124.00      129.34      4.07 o 
  -6   9  10      300.77      288.39      6.69 o 
  -5   9  10        0.39       -0.08      1.15 o 
  -4   9  10       97.97       96.13      3.61 o 
  -3   9  10        1.36        2.14      1.39 o 
  -2   9  10        1.02        1.32      1.78 o 
 -10  10  10       41.31       42.73      4.74 o 
  -9  10  10       28.06       32.10      2.29 o 
  -8  10  10       69.42       75.51      3.17 o 
  -7  10  10        6.96        9.41      2.54 o 
  -6  10  10      180.01      187.05      7.90 o 
  -5  10  10        2.92        2.27      1.23 o 
  -3 -11  11       75.45       81.62      4.81 o 
  -2 -11  11        0.16        0.69      0.57 o 
  -1 -11  11        1.67        2.39      0.79 o 
   0 -11  11       22.65       25.11      2.66 o 
   1 -11  11       14.40       10.47      1.30 o 
   2 -11  11       22.19       21.85      1.76 o 
   3 -11  11       59.83       70.90      2.96 o 
   4 -11  11        2.57        3.20      1.37 o 
  -5 -10  11        2.54        2.62      1.53 o 
  -4 -10  11        2.36        3.74      1.48 o 
  -3 -10  11       21.41       22.37      1.38 o 
  -2 -10  11       10.61       12.31      1.27 o 
  -1 -10  11        0.04        0.11      0.65 o 
   0 -10  11        2.48        2.40      0.86 o 
   1 -10  11       94.29       97.26      3.31 o 
   2 -10  11        6.42        8.07      2.10 o 
   3 -10  11        3.29        4.53      1.45 o 
   4 -10  11       23.63       25.69      1.66 o 
   5 -10  11       75.04       85.65      4.78 o 
  -5  -9  11      262.39      296.68     10.38 o 
  -4  -9  11       11.24       15.34      2.45 o 
  -3  -9  11        8.63        8.03      0.92 o 
  -2  -9  11       25.79       23.47      1.53 o 
  -1  -9  11       18.52       17.90      1.52 o 
   0  -9  11       10.09        9.63      1.51 o 
   1  -9  11       12.09       12.85      2.30 o 
   2  -9  11       26.34       29.68      2.04 o 
   3  -9  11        3.15        4.49      1.08 o 
   4  -9  11      122.27      136.41      3.84 o 
   5  -9  11       16.05       12.56      2.37 o 
   6  -9  11        0.09        0.14      1.18 o 
  -7  -8  11       71.10       61.01      5.08 o 
  -6  -8  11       12.99       16.63      3.20 o 
  -5  -8  11       30.88       30.76      2.94 o 
  -4  -8  11       63.61       61.22      2.58 o 
  -3  -8  11        0.05        0.41      0.45 o 
  -2  -8  11        0.40        0.62      0.83 o 
  -1  -8  11       10.17       11.37      1.09 o 
   0  -8  11        5.09        3.22      0.81 o 
   1  -8  11       21.61       19.05      1.44 o 
   2  -8  11        2.93        4.08      0.91 o 
   3  -8  11        5.39        6.41      1.14 o 
   4  -8  11        7.64        6.43      1.11 o 
   5  -8  11        9.58        7.97      1.91 o 
   6  -8  11        0.41        0.53      1.35 o 
  -8  -7  11       26.66       21.38      3.52 o 
  -7  -7  11       16.48       16.24      3.07 o 
  -6  -7  11       49.45       56.70      3.33 o 
  -5  -7  11       76.68       87.13      4.08 o 
  -4  -7  11      121.02      126.33      6.25 o 
  -3  -7  11        8.11        7.28      0.65 o 
  -2  -7  11        1.58        0.45      0.52 o 
  -1  -7  11      100.40      100.83      2.58 o 
   0  -7  11       15.13       18.14      1.30 o 
   1  -7  11        0.00        0.45      0.71 o 
   2  -7  11       86.50       89.76      3.72 o 
   3  -7  11       36.89       35.82      4.39 o 
   4  -7  11       21.43       19.73      1.63 o 
   5  -7  11        7.98        7.14      1.07 o 
   6  -7  11        9.94        8.92      2.10 o 
  -9  -6  11       66.72       83.74      5.69 o 
  -8  -6  11        4.34        4.57      1.85 o 
  -7  -6  11       40.74       37.26      2.99 o 
  -6  -6  11       19.01       18.46      2.14 o 
  -5  -6  11      163.31      179.31      5.12 o 
  -4  -6  11       32.17       22.38      1.75 o 
  -3  -6  11       48.17       47.65      1.95 o 
  -2  -6  11      107.51       98.67      2.18 o 
  -1  -6  11      148.69      133.29      4.43 o 
   0  -6  11       47.71       40.70      1.65 o 
   1  -6  11      101.11       99.74      2.63 o 
   2  -6  11        1.08        0.95      0.61 o 
   3  -6  11        0.95        0.61      0.69 o 
   4  -6  11        0.44        1.16      0.75 o 
   5  -6  11       12.37       11.94      1.30 o 
   6  -6  11        0.72       -1.17      1.40 o 
 -10  -5  11       16.41       17.95      3.15 o 
  -9  -5  11       99.62       99.90      5.93 o 
  -8  -5  11       13.09       13.15      2.65 o 
  -7  -5  11        0.64        1.64      1.04 o 
  -6  -5  11       14.86       21.23      1.87 o 
  -5  -5  11        0.88        1.86      1.11 o 
  -4  -5  11       16.44       17.43      1.87 o 
  -3  -5  11        0.05        0.28      0.88 o 
  -2  -5  11      148.37      133.16      2.53 o 
  -1  -5  11        9.53       10.55      0.86 o 
   0  -5  11      497.69      451.37      7.03 o 
   1  -5  11       63.76       57.17      1.94 o 
   2  -5  11       28.19       25.16      1.50 o 
   3  -5  11       77.56       73.93      2.30 o 
   4  -5  11        0.42        1.78      0.76 o 
   5  -5  11        4.12        3.90      0.98 o 
   6  -5  11        3.71        3.99      1.34 o 
 -10  -4  11       12.04        9.19      2.28 o 
  -9  -4  11        9.29        6.93      1.95 o 
  -8  -4  11       36.98       30.53      2.50 o 
  -7  -4  11       35.58       34.39      2.18 o 
  -6  -4  11       12.28        6.24      1.00 o 
  -5  -4  11      178.36      170.70      4.08 o 
  -4  -4  11        0.68        1.52      0.75 o 
  -3  -4  11       25.50       21.87      1.42 o 
  -2  -4  11      337.29      291.64      4.28 o 
  -1  -4  11       61.72       59.74      1.64 o 
   0  -4  11       60.60       61.74      2.53 o 
   1  -4  11       32.03       31.29      1.70 o 
   2  -4  11      213.24      206.37      4.08 o 
   3  -4  11       27.00       30.75      1.57 o 
   4  -4  11       52.25       48.73      2.03 o 
   5  -4  11       19.79       19.70      1.96 o 
   6  -4  11       28.29       26.14      4.20 o 
 -11  -3  11        4.03        7.37      2.07 o 
 -10  -3  11       50.77       52.83      3.99 o 
  -9  -3  11        3.19        3.18      1.46 o 
  -8  -3  11       36.73       33.12      5.22 o 
  -7  -3  11       69.69       53.34      2.12 o 
  -6  -3  11      266.14      235.58      4.96 o 
  -5  -3  11       19.66       18.20      1.44 o 
  -4  -3  11      558.93      477.95      8.29 o 
  -3  -3  11        2.21        3.21      0.66 o 
  -2  -3  11       28.65       27.84      1.33 o 
  -1  -3  11      330.96      298.26      4.44 o 
   0  -3  11      111.39       98.59      2.21 o 
   1  -3  11        5.17        4.79      0.78 o 
   2  -3  11       74.32       73.91      2.20 o 
   3  -3  11       13.42       15.68      1.23 o 
   4  -3  11        6.01        4.20      0.92 o 
   5  -3  11       82.45       81.14      2.84 o 
   6  -3  11       50.00       50.82      3.00 o 
 -11  -2  11       87.72       84.84      4.93 o 
 -10  -2  11       10.61       14.44      2.25 o 
  -9  -2  11        5.75        5.22      1.25 o 
  -8  -2  11        0.00        2.61      2.39 o 
  -7  -2  11        6.02        7.73      1.27 o 
  -6  -2  11        4.50        6.06      0.92 o 
  -5  -2  11      233.90      211.83      4.58 o 
  -4  -2  11        4.63        7.15      1.04 o 
  -3  -2  11      630.64      605.92      9.97 o 
  -2  -2  11      280.48      292.88      4.79 o 
  -1  -2  11       35.95       29.52      1.64 o 
   0  -2  11      535.74      514.93      6.89 o 
   1  -2  11        1.89        1.22      0.62 o 
   2  -2  11        4.94        4.68      0.80 o 
   3  -2  11        7.79        8.87      1.65 o 
   4  -2  11       45.55       46.11      2.25 o 
   5  -2  11       32.59       32.74      1.82 o 
   6  -2  11      172.71      182.73      9.30 o 
 -12  -1  11       32.31       33.94      3.13 o 
 -11  -1  11       33.75       35.22      3.05 o 
 -10  -1  11        6.37        4.75      1.52 o 
  -9  -1  11       11.63       12.74      2.65 o 
  -8  -1  11       62.75       66.04      2.28 o 
  -7  -1  11       20.45       19.28      1.42 o 
  -6  -1  11       69.29       57.78      5.42 o 
  -5  -1  11      452.69      460.56      7.95 o 
  -4  -1  11      350.86      333.22      7.26 o 
  -3  -1  11      439.96      428.05      7.58 o 
  -2  -1  11       62.24       54.29      1.98 o 
  -1  -1  11      156.84      156.88      2.47 o 
   0  -1  11      172.06      163.57      2.64 o 
   1  -1  11      633.46      601.94      8.76 o 
   2  -1  11       76.45       80.08      2.05 o 
   3  -1  11        3.61        2.83      0.77 o 
   4  -1  11      140.10      153.51      3.77 o 
   5  -1  11        6.22        9.23      1.51 o 
 -12   0  11        1.95        1.89      1.28 o 
 -11   0  11       12.31       13.81      2.10 o 
 -10   0  11       25.74       30.11      2.50 o 
  -9   0  11      128.29      132.44      3.80 o 
  -8   0  11       57.60       53.43      2.34 o 
  -7   0  11        8.15        8.44      0.99 o 
  -6   0  11      314.98      308.29      7.18 o 
  -5   0  11      114.47      110.78      3.05 o 
  -4   0  11      991.70      944.47     14.32 o 
  -3   0  11       61.23       58.58      2.22 o 
  -2   0  11       12.64       14.07      2.00 o 
  -1   0  11       27.29       28.14      1.77 o 
   0   0  11      106.60      105.80      2.02 o 
   1   0  11        0.07        0.15      0.45 o 
   2   0  11       18.03       17.75      1.20 o 
   3   0  11       17.44       13.82      1.29 o 
   4   0  11        0.24       -0.29      0.67 o 
   5   0  11        7.34        8.63      1.32 o 
 -12   1  11      119.08      121.30      5.28 o 
 -11   1  11       59.54       71.94      3.82 o 
 -10   1  11       10.16        7.50      1.26 o 
  -9   1  11       41.00       35.44      3.67 o 
  -8   1  11        4.31        6.93      1.64 o 
  -7   1  11        0.74        2.84      0.91 o 
  -6   1  11        4.88        5.59      1.01 o 
  -5   1  11      166.75      163.40      4.30 o 
  -4   1  11      108.55       97.79      3.25 o 
  -3   1  11        0.65        0.55      0.87 o 
  -2   1  11        2.80        3.57      1.14 o 
  -1   1  11      146.98      136.88      2.59 o 
   0   1  11       70.89       71.72      1.74 o 
   1   1  11       44.38       38.00      1.45 o 
   2   1  11        4.19        5.26      0.74 o 
   3   1  11      136.10      144.40      5.07 o 
   4   1  11       44.41       51.81      2.64 o 
 -13   2  11       46.47       52.27      3.10 o 
 -12   2  11       16.82       19.16      2.09 o 
 -11   2  11        5.33        9.64      1.54 o 
 -10   2  11       91.92      103.21      3.18 o 
  -9   2  11        1.77        0.18      1.67 o 
  -8   2  11       75.89       76.98      2.70 o 
  -7   2  11      289.52      262.48      6.83 o 
  -6   2  11       60.05       58.80      3.91 o 
  -5   2  11      156.78      153.10      6.48 o 
  -4   2  11      517.48      515.58     11.59 o 
  -3   2  11       41.70       41.30      5.59 o 
  -2   2  11        0.20       -0.15      0.94 o 
  -1   2  11       36.28       26.96      2.03 o 
   0   2  11        8.58        7.65      0.73 o 
   1   2  11       40.83       39.13      1.51 o 
   2   2  11       32.10       36.17      1.68 o 
   3   2  11        0.22        0.89      0.58 o 
   4   2  11        1.24        4.04      2.15 o 
 -13   3  11      147.18      158.19      5.52 o 
 -12   3  11       33.78       42.62      2.55 o 
 -11   3  11        0.69        0.96      1.44 o 
 -10   3  11        1.01        1.68      0.91 o 
  -9   3  11       80.21       75.20      3.04 o 
  -8   3  11       23.12       20.69      1.90 o 
  -7   3  11       28.33       26.87      2.31 o 
  -6   3  11        8.33        7.21      1.36 o 
  -5   3  11       29.83       28.35      3.96 o 
  -4   3  11        3.80        3.83      1.23 o 
  -3   3  11       39.48       38.48      5.33 o 
  -2   3  11      177.90      179.58      5.80 o 
  -1   3  11      191.82      188.19      3.87 o 
   0   3  11       13.17       15.54      1.00 o 
   1   3  11       14.20       16.32      1.26 o 
   2   3  11      164.99      180.10      4.10 o 
   3   3  11       13.73       15.10      1.56 o 
 -13   4  11      276.23      296.29      8.35 o 
 -12   4  11        9.49       11.23      1.30 o 
 -11   4  11       18.44       23.79      2.59 o 
 -10   4  11        9.71       13.70      1.56 o 
  -9   4  11      158.54      153.85      5.65 o 
  -8   4  11        5.01        0.61      1.34 o 
  -7   4  11      104.09       97.60      4.28 o 
  -6   4  11       51.16       51.59      2.83 o 
  -5   4  11        1.01        1.70      0.99 o 
  -4   4  11        0.55        0.67      1.08 o 
  -3   4  11        2.43        4.93      1.70 o 
  -2   4  11      139.12      137.92      5.53 o 
  -1   4  11        1.76        2.25      1.14 o 
   0   4  11       45.27       46.23      2.44 o 
   1   4  11       26.02       24.61      1.51 o 
   2   4  11       92.08       97.49      3.27 o 
 -12   5  11       18.03       18.35      1.44 o 
 -11   5  11        0.97        0.93      1.80 o 
 -10   5  11       21.39       26.12      5.40 o 
  -9   5  11       37.56       42.89      2.53 o 
  -8   5  11      228.76      238.51      6.59 o 
  -7   5  11        0.05        0.41      0.88 o 
  -6   5  11       13.84       12.43      2.85 o 
  -5   5  11        6.37        4.73      1.35 o 
  -4   5  11        1.15        0.63      2.42 o 
  -3   5  11        9.90        9.79      1.36 o 
  -2   5  11       21.74       23.15      1.89 o 
  -1   5  11       42.43       42.77      1.97 o 
   0   5  11        0.91        0.88      0.87 o 
   1   5  11       11.70       10.60      1.51 o 
 -12   6  11       14.74       13.77      1.39 o 
 -11   6  11        0.46       -1.10      1.21 o 
 -10   6  11        0.38        0.51      1.13 o 
  -9   6  11       14.94        9.73      1.52 o 
  -8   6  11        1.07        0.49      1.31 o 
  -7   6  11        0.55        3.05      1.14 o 
  -6   6  11       44.42       49.44      5.51 o 
  -5   6  11       19.74       18.50      2.39 o 
  -4   6  11       37.30       38.16      3.26 o 
  -3   6  11        7.76        8.29      1.33 o 
  -2   6  11        0.16        1.39      0.99 o 
  -1   6  11       32.18       30.61      2.38 o 
   0   6  11       16.46       17.79      1.94 o 
 -12   7  11        0.42       -0.06      0.85 o 
 -11   7  11      205.93      237.60     12.56 o 
 -10   7  11        0.28        1.08      0.95 o 
  -9   7  11        2.45        0.45      0.99 o 
  -8   7  11      144.65      154.45      5.31 o 
  -7   7  11      131.51      133.79      5.05 o 
  -6   7  11        4.95        6.81      1.63 o 
  -5   7  11       14.38       13.70      1.56 o 
  -4   7  11       55.12       61.22      4.13 o 
  -3   7  11       73.16       76.55      4.91 o 
  -2   7  11       60.92       63.03      2.91 o 
  -1   7  11       31.96       35.11      2.62 o 
 -11   8  11      135.18      146.09      4.88 o 
 -10   8  11       12.42       11.20      1.75 o 
  -9   8  11       42.36       47.86      3.02 o 
  -8   8  11       42.72       47.97      4.18 o 
  -7   8  11      132.30      131.97      5.13 o 
  -6   8  11       19.45       21.58      1.94 o 
  -5   8  11        4.53        4.30      1.19 o 
  -4   8  11        1.42        2.00      1.07 o 
  -3   8  11        7.26        4.84      1.41 o 
  -2   8  11       24.47       25.75      3.59 o 
 -10   9  11        1.72        2.18      2.29 o 
  -9   9  11       39.69       39.74      3.81 o 
  -8   9  11        7.12        9.51      2.17 o 
  -7   9  11       17.18       22.65      4.30 o 
  -6   9  11       21.63       17.35      1.83 o 
  -5   9  11       25.57       24.87      3.01 o 
  -4   9  11        8.08        7.49      1.42 o 
  -1 -11  12       51.01       54.90      3.05 o 
  -4 -10  12       17.06       17.22      2.56 o 
  -3 -10  12      181.81      187.25      7.70 o 
  -2 -10  12       11.73       13.86      1.30 o 
  -1 -10  12        1.36        0.86      0.61 o 
   0 -10  12        0.41        1.01      0.69 o 
   1 -10  12       50.99       48.21      3.86 o 
   2 -10  12       39.22       35.00      2.20 o 
   3 -10  12       56.41       57.10      2.49 o 
  -5  -9  12      103.87      110.35      5.73 o 
  -4  -9  12       35.23       45.20      3.62 o 
  -3  -9  12        4.40        4.97      2.18 o 
  -2  -9  12       63.19       66.59      2.68 o 
  -1  -9  12        1.73        1.73      0.73 o 
   0  -9  12        1.05        1.21      0.73 o 
   1  -9  12        0.07        0.81      0.80 o 
   2  -9  12        9.99       12.14      1.55 o 
   3  -9  12        9.17        9.03      1.25 o 
   4  -9  12       28.64       33.60      1.93 o 
  -7  -8  12        9.56        5.32      2.24 o 
  -6  -8  12       26.67       34.94      3.24 o 
  -5  -8  12      174.83      183.32      6.50 o 
  -4  -8  12       18.15       21.12      2.17 o 
  -3  -8  12        0.57        0.86      0.94 o 
  -2  -8  12       34.54       33.85      3.49 o 
  -1  -8  12       13.91       14.32      1.24 o 
   0  -8  12       69.09       72.37      2.49 o 
   1  -8  12        7.43        7.17      1.05 o 
   2  -8  12       26.91       21.61      1.61 o 
   3  -8  12       83.45      102.30      3.41 o 
   4  -8  12        0.86        2.47      0.86 o 
   5  -8  12       50.93       54.35      3.86 o 
  -8  -7  12        0.04        0.82      1.76 o 
  -7  -7  12       36.18       36.61      3.18 o 
  -6  -7  12       58.82       60.38      3.52 o 
  -5  -7  12      102.82      105.76      5.89 o 
  -4  -7  12       41.70       41.88      2.15 o 
  -3  -7  12        1.55        2.24      1.25 o 
  -2  -7  12       31.00       34.07      1.49 o 
  -1  -7  12        8.24        7.99      0.95 o 
   0  -7  12      142.33      144.99      3.55 o 
   1  -7  12        7.34        7.28      1.01 o 
   2  -7  12       40.52       38.19      1.88 o 
   3  -7  12      137.70      137.48      3.61 o 
   4  -7  12        8.26        6.43      1.50 o 
   5  -7  12        0.48        1.44      1.36 o 
  -9  -6  12        0.23        3.36      1.94 o 
  -8  -6  12        0.78        0.76      1.61 o 
  -7  -6  12      165.05      157.16      5.71 o 
  -6  -6  12        4.16        3.69      1.45 o 
  -5  -6  12       44.40       49.18      3.08 o 
  -4  -6  12        5.86        3.40      1.57 o 
  -3  -6  12      182.62      181.39      4.17 o 
  -2  -6  12        3.31        2.16      0.51 o 
  -1  -6  12       12.68       12.84      1.31 o 
   0  -6  12       94.74       95.72      2.58 o 
   1  -6  12       24.30       23.41      1.57 o 
   2  -6  12      109.65      111.96      5.35 o 
   3  -6  12      117.62      118.00      3.31 o 
   4  -6  12       13.86       12.55      1.88 o 
   5  -6  12       29.48       30.07      1.84 o 
  -9  -5  12       14.58       18.59      3.08 o 
  -8  -5  12        0.28        0.47      1.04 o 
  -7  -5  12        0.00       -0.91      0.91 o 
  -6  -5  12       26.06       28.61      3.10 o 
  -5  -5  12        2.74        3.53      1.07 o 
  -4  -5  12       20.27       19.51      1.88 o 
  -3  -5  12       28.01       20.78      1.49 o 
  -2  -5  12       60.53       60.81      1.70 o 
  -1  -5  12       35.22       35.20      1.46 o 
   0  -5  12      191.69      179.71      3.71 o 
   1  -5  12        1.92        2.22      1.03 o 
   2  -5  12       36.47       38.41      1.84 o 
   3  -5  12       59.84       63.15      2.34 o 
   4  -5  12       15.49       14.78      2.30 o 
   5  -5  12       65.65       68.13      2.67 o 
 -10  -4  12       16.73       12.39      2.51 o 
  -9  -4  12       27.58       23.62      3.19 o 
  -8  -4  12       87.28       82.47      3.77 o 
  -7  -4  12       20.56       20.99      2.22 o 
  -6  -4  12      110.61      112.19      3.76 o 
  -5  -4  12        0.00        1.49      1.60 o 
  -4  -4  12        0.50        0.84      1.50 o 
  -3  -4  12        0.67        0.06      0.62 o 
  -2  -4  12       12.51        8.60      0.71 o 
  -1  -4  12      114.73      114.49      2.42 o 
   0  -4  12      139.46      142.71      3.15 o 
   1  -4  12      267.03      258.26      4.79 o 
   2  -4  12      182.36      176.58      5.01 o 
   3  -4  12        6.28        6.73      1.08 o 
   4  -4  12       72.09       74.52      4.67 o 
   5  -4  12       12.64        9.18      1.94 o 
 -11  -3  12       83.35       85.08      5.39 o 
 -10  -3  12       27.30       27.56      3.37 o 
  -9  -3  12      102.35      124.80      6.78 o 
  -8  -3  12       58.00       52.06      2.89 o 
  -7  -3  12        1.54        2.62      0.90 o 
  -6  -3  12      127.32      110.10      3.66 o 
  -5  -3  12      105.01       91.98      3.30 o 
  -4  -3  12       74.71       67.43      2.83 o 
  -3  -3  12       97.92       83.87      4.41 o 
  -2  -3  12      113.29      105.30      2.84 o 
  -1  -3  12      112.67      101.75      2.19 o 
   0  -3  12      140.82      140.06      3.06 o 
   1  -3  12      262.05      276.30      6.97 o 
   2  -3  12       18.07       15.25      1.25 o 
   3  -3  12       37.23       37.95      1.85 o 
   4  -3  12       27.08       27.42      1.97 o 
   5  -3  12       26.54       26.70      2.25 o 
 -11  -2  12        7.17       11.58      2.18 o 
 -10  -2  12        0.63        1.42      1.42 o 
  -9  -2  12        6.64        5.64      2.20 o 
  -8  -2  12       17.11       12.07      1.70 o 
  -7  -2  12       21.57       22.50      1.85 o 
  -6  -2  12       40.90       39.83      2.17 o 
  -5  -2  12        0.70        0.67      1.86 o 
  -4  -2  12       26.76       23.86      1.95 o 
  -3  -2  12      305.25      263.82      6.27 o 
  -2  -2  12       80.64       69.86      3.15 o 
  -1  -2  12       44.71       41.64      1.34 o 
   0  -2  12      103.09       95.10      2.41 o 
   1  -2  12      111.40      108.16      3.64 o 
   2  -2  12        5.15        7.21      0.95 o 
   3  -2  12       16.84       17.43      1.61 o 
   4  -2  12      125.85      130.33      5.39 o 
 -11  -1  12      139.74      146.80      6.56 o 
 -10  -1  12       98.87      104.31      3.98 o 
  -9  -1  12        6.53        5.31      1.25 o 
  -8  -1  12       33.42       39.86      3.91 o 
  -7  -1  12       44.23       46.41      6.24 o 
  -6  -1  12       12.76       16.22      1.58 o 
  -5  -1  12      236.60      226.14      5.57 o 
  -4  -1  12      190.45      183.37      4.88 o 
  -3  -1  12       52.87       55.52      2.58 o 
  -2  -1  12      286.32      286.83      4.50 o 
  -1  -1  12       14.13       11.52      0.86 o 
   0  -1  12        3.55        3.63      0.88 o 
   1  -1  12       65.01       61.51      2.09 o 
   2  -1  12       24.60       22.89      1.76 o 
   3  -1  12       29.96       35.46      1.99 o 
   4  -1  12       27.09       30.53      2.01 o 
 -12   0  12      169.71      179.79      7.25 o 
 -11   0  12        7.21        7.10      1.71 o 
 -10   0  12       12.97       12.98      2.44 o 
  -9   0  12       99.75      106.66      3.42 o 
  -8   0  12       10.45       12.61      1.57 o 
  -7   0  12        1.27        2.46      0.85 o 
  -6   0  12        4.64        3.58      0.97 o 
  -5   0  12       18.53       14.34      1.56 o 
  -4   0  12      126.11      120.29      3.79 o 
  -3   0  12      483.66      472.36      9.46 o 
  -2   0  12       65.28       65.22      2.37 o 
  -1   0  12        0.83        0.99      0.43 o 
   0   0  12       87.23       83.42      2.01 o 
   1   0  12        8.95        6.59      0.79 o 
   2   0  12        6.47        4.80      1.01 o 
   3   0  12       12.02       10.54      1.33 o 
   4   0  12        2.53        3.21      1.86 o 
 -12   1  12       31.53       31.00      2.70 o 
 -11   1  12        2.03        3.34      1.39 o 
 -10   1  12        0.11        1.34      0.96 o 
  -9   1  12        0.12        1.10      0.89 o 
  -8   1  12       35.47       34.62      5.00 o 
  -7   1  12        8.11        9.30      1.49 o 
  -6   1  12       44.07       42.18      4.00 o 
  -5   1  12      315.02      316.76     14.29 o 
  -4   1  12        8.67        7.88      1.52 o 
  -3   1  12      143.60      139.58      4.92 o 
  -2   1  12       44.59       44.08      4.53 o 
  -1   1  12       18.49       19.07      1.56 o 
   0   1  12       12.82       11.62      1.01 o 
   1   1  12       35.96       33.54      1.40 o 
   2   1  12        0.07        1.00      0.80 o 
   3   1  12       12.72       12.27      2.00 o 
 -12   2  12      306.39      334.14     10.41 o 
 -11   2  12       47.32       49.06      2.57 o 
 -10   2  12        0.75        1.82      1.98 o 
  -9   2  12        1.25       -0.24      0.88 o 
  -8   2  12       12.00        7.79      1.58 o 
  -7   2  12      121.14      131.71      4.57 o 
  -6   2  12       11.71       10.18      2.72 o 
  -5   2  12       20.98       17.79      2.00 o 
  -4   2  12        3.67        2.16      1.18 o 
  -3   2  12       10.10        8.43      1.64 o 
  -2   2  12       69.05       69.26      3.45 o 
  -1   2  12        2.26        2.02      0.83 o 
   0   2  12        0.16        0.06      0.54 o 
   1   2  12       63.08       67.58      2.46 o 
   2   2  12       16.24       12.51      1.03 o 
   3   2  12       14.92       14.91      3.08 o 
 -12   3  12       72.41       76.82      3.19 o 
 -11   3  12       28.37       28.50      2.24 o 
 -10   3  12       73.80       88.36      7.47 o 
  -9   3  12       16.73       25.91      2.79 o 
  -8   3  12       12.76       11.70      1.65 o 
  -7   3  12       19.00       20.63      2.05 o 
  -6   3  12        7.75        6.21      2.33 o 
  -5   3  12       51.99       49.06      3.00 o 
  -4   3  12      108.90       98.50      4.16 o 
  -3   3  12      119.20      122.49      4.71 o 
  -2   3  12        5.23        3.62      1.36 o 
  -1   3  12       10.56        9.65      1.44 o 
   0   3  12        1.66        1.83      0.99 o 
   1   3  12       26.05       26.68      1.48 o 
   2   3  12       11.50        8.67      4.51 o 
 -12   4  12       33.94       37.23      2.21 o 
 -11   4  12        1.95        2.09      1.04 o 
 -10   4  12       39.47       48.21      2.66 o 
  -9   4  12       35.44       31.83      2.72 o 
  -8   4  12        3.39        0.66      0.96 o 
  -7   4  12      152.81      140.25     10.08 o 
  -6   4  12        0.24       -0.19      0.67 o 
  -5   4  12       28.97       28.21      2.61 o 
  -4   4  12        8.93        8.78      1.72 o 
  -3   4  12        3.03        3.56      1.42 o 
  -2   4  12        0.18       -1.02      1.02 o 
  -1   4  12       34.92       30.15      3.54 o 
   0   4  12        2.62        1.31      2.38 o 
   1   4  12        0.02        0.60      0.84 o 
 -12   5  12      249.83      271.60      6.93 o 
 -11   5  12       89.29      110.16      4.70 o 
 -10   5  12       10.37        8.37      1.46 o 
  -9   5  12        9.49        9.79      1.92 o 
  -8   5  12       69.85       64.72      3.77 o 
  -7   5  12       28.80       36.28      2.65 o 
  -6   5  12      311.95      298.68     15.65 o 
  -5   5  12        0.37        1.87      1.22 o 
  -4   5  12       11.34       12.71      2.00 o 
  -3   5  12        2.88        3.97      1.48 o 
  -2   5  12        6.75        6.30      1.68 o 
  -1   5  12        0.04        1.48      0.95 o 
   0   5  12       15.61       12.96      3.67 o 
 -12   6  12       12.00       10.67      1.47 o 
 -11   6  12        2.02        3.71      1.19 o 
 -10   6  12        0.52        1.07      1.96 o 
  -9   6  12        7.66       10.39      1.65 o 
  -8   6  12        1.72        2.28      1.27 o 
  -7   6  12      291.66      307.06     12.48 o 
  -6   6  12      167.33      183.41      6.44 o 
  -5   6  12       23.93       26.42      2.68 o 
  -4   6  12        0.60        0.63      1.31 o 
  -3   6  12       12.62        7.46      1.84 o 
  -2   6  12       36.58       41.42      2.55 o 
  -1   6  12       65.27       67.98      3.23 o 
 -11   7  12        0.00        1.22      2.00 o 
 -10   7  12        1.52        1.46      1.09 o 
  -9   7  12        1.87        3.59      1.26 o 
  -8   7  12        5.73        4.79      1.81 o 
  -7   7  12        0.86        1.91      2.20 o 
  -6   7  12        2.30        2.16      1.35 o 
  -5   7  12        4.12        2.59      1.51 o 
  -4   7  12      165.47      186.72      6.66 o 
  -3   7  12        2.89        4.29      1.74 o 
 -10   8  12       97.59      105.13      4.38 o 
  -9   8  12        7.20        8.83      1.67 o 
  -8   8  12       50.23       52.98      3.45 o 
  -7   8  12      140.66      158.99      9.27 o 
  -6   8  12      173.94      167.98      6.38 o 
  -5   8  12        7.61        9.29      2.03 o 
  -4   8  12       10.36       12.19      3.46 o 
  -1 -10  13       25.10       32.60      2.29 o 
   0 -10  13        0.60        0.53      0.92 o 
  -4  -9  13       74.81       75.11      6.27 o 
  -3  -9  13       25.45       24.22      6.97 o 
  -2  -9  13       30.29       31.53      1.56 o 
  -1  -9  13        3.29        5.36      1.15 o 
   0  -9  13        0.15        0.55      0.62 o 
   1  -9  13        3.84        3.99      1.55 o 
   2  -9  13      148.93      158.06      6.45 o 
  -6  -8  13       41.96       42.86      3.62 o 
  -5  -8  13       13.56       14.69      3.41 o 
  -4  -8  13      129.67      143.79      5.16 o 
  -3  -8  13       30.82       37.81      3.97 o 
  -2  -8  13        0.83        1.75      0.62 o 
  -1  -8  13       47.16       50.40      3.64 o 
   0  -8  13        0.00        0.26      0.65 o 
   1  -8  13       21.98       21.01      1.58 o 
   2  -8  13       40.76       41.74      2.03 o 
   3  -8  13       15.96       17.65      2.22 o 
  -7  -7  13        0.00        2.34      1.35 o 
  -6  -7  13        0.00        0.59      1.20 o 
  -5  -7  13        1.56        3.92      1.44 o 
  -4  -7  13       57.94       60.91      2.66 o 
  -3  -7  13        0.12        1.22      1.29 o 
  -2  -7  13        0.99        0.93      0.80 o 
  -1  -7  13       91.52       98.96      2.76 o 
   0  -7  13        6.75        5.47      0.92 o 
   1  -7  13        3.17        4.29      0.94 o 
   2  -7  13        4.86        3.95      1.12 o 
   3  -7  13        3.65        2.84      0.88 o 
   4  -7  13        1.66        3.34      1.22 o 
  -8  -6  13       80.50       94.29      4.72 o 
  -7  -6  13        4.83        6.12      1.60 o 
  -6  -6  13       76.45       80.34      9.60 o 
  -5  -6  13        7.35        4.66      1.81 o 
  -4  -6  13      112.49      118.54      4.89 o 
  -3  -6  13       21.92       19.94      1.69 o 
  -2  -6  13       20.90       20.69      2.07 o 
  -1  -6  13       17.59       21.46      1.31 o 
   0  -6  13       13.28       15.07      2.34 o 
   1  -6  13      222.92      229.18      4.90 o 
   2  -6  13      114.49      118.49      3.34 o 
   3  -6  13        5.77        7.53      1.50 o 
   4  -6  13       49.15       53.08      2.77 o 
  -9  -5  13        0.99        1.49      1.70 o 
  -8  -5  13        5.80       10.14      3.82 o 
  -7  -5  13        1.43        0.11      1.16 o 
  -6  -5  13       57.41       54.87      3.25 o 
  -5  -5  13       32.77       39.72      3.10 o 
  -4  -5  13       11.08        9.68      1.69 o 
  -3  -5  13       30.57       30.56      1.89 o 
  -2  -5  13        2.56        4.02      0.92 o 
  -1  -5  13        3.34        3.34      1.16 o 
   0  -5  13       56.44       54.88      2.01 o 
   1  -5  13       84.43       89.66      2.73 o 
   2  -5  13       18.41       18.45      1.50 o 
   3  -5  13       17.66       16.21      1.42 o 
   4  -5  13       37.74       38.85      2.85 o 
  -9  -4  13       10.53       12.19      2.75 o 
  -8  -4  13        1.08        3.66      1.33 o 
  -7  -4  13       19.49       21.05      2.26 o 
  -6  -4  13       22.06       25.05      2.43 o 
  -5  -4  13        4.93        6.98      2.10 o 
  -4  -4  13       48.57       45.96      2.53 o 
  -3  -4  13        2.35        2.58      0.84 o 
  -2  -4  13       72.45       63.60      2.32 o 
  -1  -4  13       59.21       54.20      1.73 o 
   0  -4  13       10.43        7.14      1.47 o 
   1  -4  13       63.93       65.98      2.61 o 
   2  -4  13        6.29        5.25      0.96 o 
   3  -4  13       39.00       37.43      1.88 o 
 -10  -3  13        0.29        0.05      1.44 o 
  -9  -3  13       34.72       40.85      4.64 o 
  -8  -3  13      116.29      104.63      6.20 o 
  -7  -3  13        8.91        4.92      1.37 o 
  -6  -3  13        2.04        3.57      1.95 o 
  -5  -3  13        4.10       10.71      1.49 o 
  -4  -3  13       85.00       75.51      3.16 o 
  -3  -3  13       41.55       39.96      2.55 o 
  -2  -3  13       28.55       22.92      1.60 o 
  -1  -3  13       34.00       27.16      1.48 o 
   0  -3  13       46.86       46.19      1.72 o 
   1  -3  13      103.66      102.83      2.95 o 
   2  -3  13       54.86       53.64      4.11 o 
   3  -3  13        1.62        2.06      0.89 o 
 -10  -2  13       50.48       58.21      3.19 o 
  -9  -2  13       28.24       35.24      2.79 o 
  -8  -2  13        6.94        2.92      2.42 o 
  -7  -2  13       13.03       15.59      2.85 o 
  -6  -2  13        9.48        7.48      1.30 o 
  -5  -2  13       11.22       10.07      1.48 o 
  -4  -2  13       42.35       43.25      2.46 o 
  -3  -2  13       56.25       51.84      2.66 o 
  -2  -2  13       27.44       26.96      2.40 o 
  -1  -2  13       61.40       57.46      1.66 o 
   0  -2  13        3.00        3.17      0.89 o 
   1  -2  13       93.42       92.09      3.66 o 
   2  -2  13        3.16        3.68      0.87 o 
   3  -2  13        1.30        1.70      0.87 o 
 -11  -1  13      383.93      392.46     13.00 o 
 -10  -1  13       28.23       25.02      2.33 o 
  -9  -1  13        7.05        9.30      1.61 o 
  -8  -1  13       33.83       41.11      4.20 o 
  -7  -1  13       50.41       58.98      2.66 o 
  -6  -1  13        9.66        8.83      1.36 o 
  -5  -1  13        7.55        8.44      1.38 o 
  -4  -1  13        0.00       -0.08      1.01 o 
  -3  -1  13       66.50       64.65      2.91 o 
  -2  -1  13        0.36        0.07      0.90 o 
  -1  -1  13      190.87      193.30      4.76 o 
   0  -1  13       31.92       26.58      2.60 o 
   1  -1  13       55.68       50.48      1.95 o 
   2  -1  13       25.60       23.00      1.76 o 
 -11   0  13      162.27      173.87      5.52 o 
 -10   0  13       38.06       37.08      2.55 o 
  -9   0  13      153.86      163.49      4.60 o 
  -8   0  13        2.11        3.70      1.73 o 
  -7   0  13       18.39       20.62      2.38 o 
  -6   0  13        0.01       -0.25      0.99 o 
  -5   0  13      170.00      173.52      7.38 o 
  -4   0  13      129.10      126.30      5.37 o 
  -3   0  13      400.54      403.63     10.13 o 
  -2   0  13        9.30        8.32      0.91 o 
  -1   0  13       45.73       44.62      1.78 o 
   0   0  13        0.94        1.39      0.54 o 
   1   0  13       12.01       12.79      2.72 o 
   2   0  13        8.19        7.11      1.06 o 
 -11   1  13      128.99      134.36      4.70 o 
 -10   1  13        4.76        4.73      2.06 o 
  -9   1  13      140.66      148.41      4.97 o 
  -8   1  13      429.17      438.65     10.76 o 
  -7   1  13        6.09        5.78      1.29 o 
  -6   1  13       24.11       25.20      2.38 o 
  -5   1  13      396.02      376.98      9.53 o 
  -4   1  13       15.77       19.10      3.12 o 
  -3   1  13      210.95      205.85      8.93 o 
  -2   1  13       20.96       16.91      2.16 o 
  -1   1  13        1.66        2.14      1.03 o 
   0   1  13        7.42        7.79      1.05 o 
   1   1  13       29.72       29.69      1.50 o 
   2   1  13        0.43        0.05      1.01 o 
 -12   2  13      293.72      306.63     12.56 o 
 -11   2  13       25.12       22.25      2.14 o 
 -10   2  13        3.45        4.49      1.19 o 
  -9   2  13        0.04        0.19      0.88 o 
  -8   2  13       31.12       39.84      2.74 o 
  -7   2  13       14.03       12.61      2.90 o 
  -6   2  13       27.21       24.88      2.45 o 
  -5   2  13       11.37       13.51      1.97 o 
  -4   2  13       87.68       95.15      6.02 o 
  -3   2  13        4.19        5.15      2.36 o 
  -2   2  13       50.55       49.86      3.40 o 
  -1   2  13        0.07       -0.26      0.85 o 
   0   2  13        1.50        1.44      1.28 o 
   1   2  13       36.17       42.19      2.21 o 
 -12   3  13       20.86       21.12      3.74 o 
 -11   3  13        1.92       -0.28      0.96 o 
 -10   3  13        0.94        2.12      1.09 o 
  -9   3  13       18.86       16.00      2.30 o 
  -8   3  13        4.35        4.10      1.31 o 
  -7   3  13        1.51        2.44      1.23 o 
  -6   3  13      190.33      191.93      6.20 o 
  -5   3  13      195.36      202.29      6.89 o 
  -4   3  13        1.03        0.48      2.36 o 
  -3   3  13       11.07       12.04      2.59 o 
  -2   3  13       62.78       63.23      3.79 o 
  -1   3  13        2.12        1.23      1.03 o 
   0   3  13       36.26       34.93      2.99 o 
 -11   4  13       77.58       91.10     10.24 o 
 -10   4  13        0.58       -0.36      2.47 o 
  -9   4  13       50.95       53.86      2.96 o 
  -8   4  13       12.29        9.10      1.62 o 
  -7   4  13      174.08      179.96      6.01 o 
  -6   4  13       13.29       15.12      2.10 o 
  -5   4  13        2.93        3.86      1.50 o 
  -4   4  13       12.81       12.03      2.01 o 
  -3   4  13       61.92       69.05      3.77 o 
  -2   4  13       68.27       73.01      4.19 o 
  -1   4  13       16.01       14.36      2.74 o 
 -11   5  13       19.19       22.85      2.21 o 
 -10   5  13      122.76      137.27      5.72 o 
  -9   5  13       11.70       17.66      2.07 o 
  -8   5  13       76.38       81.45      8.56 o 
  -7   5  13        6.22        2.40      1.31 o 
  -6   5  13      118.00      125.61      5.12 o 
  -5   5  13        9.20        7.89      1.75 o 
  -4   5  13        4.68        5.97      1.73 o 
  -3   5  13       46.15       43.09      3.56 o 
  -2   5  13      148.55      176.46      9.13 o 
 -10   6  13        5.81        4.17      1.35 o 
  -9   6  13        0.24        1.76      1.09 o 
  -8   6  13       65.90       73.76      3.79 o 
  -7   6  13        7.76        8.04      1.81 o 
  -6   6  13      138.93      158.63      7.47 o 
  -5   6  13      185.06      201.77      6.94 o 
  -4   6  13       18.71       14.80      3.77 o 
  -3   6  13       69.01       84.04      4.45 o 
  -9   7  13       22.22       16.90      2.15 o 
  -8   7  13        9.20        3.83      1.48 o 
  -7   7  13       23.62       28.25      4.82 o 
  -6   7  13       65.72       64.45      3.85 o 
  -5   7  13      100.59      116.97      5.25 o 
  -2  -9  14        7.59        4.17      2.55 o 
  -1  -9  14      107.84      123.97      3.92 o 
   0  -9  14        3.45        6.34      3.07 o 
  -4  -8  14       14.35       11.83      1.87 o 
  -3  -8  14        0.00        1.81      1.11 o 
  -2  -8  14        2.67        6.76      1.41 o 
  -1  -8  14        8.09        8.41      1.03 o 
   0  -8  14        2.61        3.38      1.62 o 
   1  -8  14        5.24        4.94      2.67 o 
  -6  -7  14        0.08        1.54      1.27 o 
  -5  -7  14       24.05       22.38      2.64 o 
  -4  -7  14       32.97       31.81      4.65 o 
  -3  -7  14       36.25       38.58      2.75 o 
  -2  -7  14       67.73       71.93      3.53 o 
  -1  -7  14       26.58       24.50      1.42 o 
   0  -7  14        4.86        4.92      0.95 o 
   1  -7  14        0.26        1.15      0.72 o 
   2  -7  14        3.91        5.53      2.73 o 
  -7  -6  14        6.55        9.49      2.94 o 
  -6  -6  14        4.76        5.38      2.46 o 
  -5  -6  14       42.07       43.31      3.47 o 
  -4  -6  14        6.82        7.78      1.79 o 
  -3  -6  14       12.60       14.81      3.05 o 
  -2  -6  14        1.03        1.79      0.99 o 
  -1  -6  14       26.94       26.20      1.66 o 
   0  -6  14       11.89       12.85      2.92 o 
   1  -6  14        2.79        4.74      0.90 o 
   2  -6  14       13.69       13.97      1.74 o 
  -8  -5  14      110.01      107.81      5.23 o 
  -7  -5  14        3.16        4.45      1.44 o 
  -6  -5  14      102.44       95.09      4.44 o 
  -5  -5  14      189.37      198.70      6.66 o 
  -4  -5  14      101.24      122.53      5.04 o 
  -3  -5  14       10.87        8.08      1.25 o 
  -2  -5  14       19.79       17.38      1.96 o 
  -1  -5  14        0.15        1.41      0.58 o 
   0  -5  14        0.43        1.92      0.69 o 
   1  -5  14        0.01        0.12      0.78 o 
   2  -5  14       65.76       73.16      3.11 o 
  -9  -4  14      113.85      123.77      5.00 o 
  -8  -4  14       24.78       25.14      3.28 o 
  -7  -4  14       86.80       89.98      8.53 o 
  -6  -4  14        3.54        3.20      1.42 o 
  -5  -4  14        0.75        0.14      1.09 o 
  -4  -4  14        0.09        0.31      1.07 o 
  -3  -4  14       70.58       75.73      4.65 o 
  -2  -4  14      203.67      218.48      7.14 o 
  -1  -4  14       18.37       19.15      2.01 o 
   0  -4  14        8.70       10.03      1.52 o 
   1  -4  14       33.68       34.31      3.47 o 
   2  -4  14        3.99        4.86      0.96 o 
  -9  -3  14       11.81        9.95      2.85 o 
  -8  -3  14        0.62        0.96      1.18 o 
  -7  -3  14        1.24        1.85      1.20 o 
  -6  -3  14       10.14        8.93      1.73 o 
  -5  -3  14        0.73       -0.21      1.17 o 
  -4  -3  14        0.25        2.22      1.14 o 
  -3  -3  14       20.28       21.17      2.14 o 
  -2  -3  14        2.46        2.49      0.97 o 
  -1  -3  14       24.78       25.08      5.02 o 
   0  -3  14      213.33      223.33      5.29 o 
   1  -3  14        0.96        1.49      0.77 o 
   2  -3  14       56.96       62.21      2.94 o 
 -10  -2  14      119.85      131.96      5.01 o 
  -9  -2  14        1.00        0.51      1.16 o 
  -8  -2  14      364.08      380.34      9.78 o 
  -7  -2  14      191.69      195.49      8.71 o 
  -6  -2  14       13.44       13.89      2.36 o 
  -5  -2  14      109.01      114.47      4.05 o 
  -4  -2  14       41.46       36.62      2.64 o 
  -3  -2  14       31.43       26.31      2.35 o 
  -2  -2  14        1.07        0.48      0.77 o 
  -1  -2  14       71.07       67.73      3.12 o 
   0  -2  14       11.99       10.60      1.03 o 
   1  -2  14       74.05       78.95      3.99 o 
   2  -2  14        5.66        5.26      1.50 o 
 -10  -1  14      153.57      176.80      7.22 o 
  -9  -1  14      159.95      183.11      8.23 o 
  -8  -1  14        0.59        0.01      0.84 o 
  -7  -1  14      119.06      136.48      4.90 o 
  -6  -1  14        1.12        1.28      1.18 o 
  -5  -1  14        0.55        0.41      1.12 o 
  -4  -1  14       22.18       20.91      4.11 o 
  -3  -1  14       60.32       55.11      3.26 o 
  -2  -1  14       32.88       33.39      2.08 o 
  -1  -1  14       13.86        9.07      1.48 o 
   0  -1  14        1.86        3.22      1.16 o 
   1  -1  14       18.66       20.11      1.92 o 
 -10   0  14        3.00        0.88      1.05 o 
  -9   0  14       11.51        9.87      1.75 o 
  -8   0  14        8.63        7.37      1.67 o 
  -7   0  14       59.87       63.89      3.39 o 
  -6   0  14        4.59        6.78      1.71 o 
  -5   0  14       11.94       15.91      2.15 o 
  -4   0  14       98.26      108.65      4.61 o 
  -3   0  14       25.80       23.93      2.55 o 
  -2   0  14      114.94      117.95      7.15 o 
  -1   0  14       16.22       16.64      1.42 o 
   0   0  14        8.82        9.31      1.90 o 
   1   0  14        2.75        2.84      0.82 o 
 -11   1  14       21.50       23.51      2.30 o 
 -10   1  14       38.48       46.79      4.09 o 
  -9   1  14       33.30       37.20      2.98 o 
  -8   1  14       45.05       42.59      4.86 o 
  -7   1  14        8.61        6.18      1.47 o 
  -6   1  14      182.29      184.79     10.20 o 
  -5   1  14       36.95       30.64      2.78 o 
  -4   1  14      150.18      156.85     14.66 o 
  -3   1  14        1.95        1.50      1.31 o 
  -2   1  14      339.78      353.82      9.68 o 
  -1   1  14        3.25        2.15      0.87 o 
   0   1  14       26.33       28.06      1.86 o 
 -11   2  14       24.90       24.17      2.30 o 
 -10   2  14      141.36      147.65      5.15 o 
  -9   2  14       10.25        9.46      1.71 o 
  -8   2  14       63.53       78.10      3.77 o 
  -7   2  14      168.01      170.50      8.96 o 
  -6   2  14       45.23       47.66      3.08 o 
  -5   2  14       46.90       47.21      3.62 o 
  -4   2  14      386.83      384.90     14.04 o 
  -3   2  14        6.72        8.99      1.82 o 
  -2   2  14        8.15        6.10      1.79 o 
  -1   2  14      121.75      139.46      4.81 o 
   0   2  14        1.17        2.14      1.00 o 
 -10   3  14       26.58       30.87      4.50 o 
  -9   3  14        2.48       -0.30      2.89 o 
  -8   3  14        0.11        0.30      1.29 o 
  -7   3  14        4.48        2.18      2.21 o 
  -6   3  14        1.32        3.99      1.81 o 
  -5   3  14       51.81       59.83      3.57 o 
  -4   3  14       44.99       53.70      3.57 o 
  -3   3  14       28.02       28.26      7.51 o 
  -2   3  14       79.00       85.35      6.12 o 
  -1   3  14      201.53      208.16      6.17 o 
 -10   4  14       28.23       30.13      3.41 o 
  -9   4  14        4.32        9.19      1.65 o 
  -8   4  14        2.84        2.73      1.66 o 
  -7   4  14        0.10        0.95      0.99 o 
  -6   4  14       19.89       23.94      3.33 o 
  -5   4  14       96.44      116.14      5.05 o 
  -4   4  14       71.25       75.05      4.16 o 
  -3   4  14        3.34        1.47      1.44 o 
  -2   4  14        5.74        6.19      2.64 o 
  -9   5  14       15.95       15.20      2.09 o 
  -8   5  14        6.37        5.92      1.66 o 
  -7   5  14        8.45        4.31      1.40 o 
  -6   5  14      133.51      134.72      5.54 o 
  -5   5  14       33.55       40.08      5.39 o 
  -4   5  14       24.14       26.93      4.37 o 
  -8   6  14        4.79        5.13      2.83 o 
  -7   6  14      120.06      126.96      5.38 o 
  -6   6  14        0.46       -0.20      2.50 o 
  -4  -7  15        3.31       -0.48      2.02 o 
  -3  -7  15        3.67        3.38      1.34 o 
  -2  -7  15        7.29        7.40      1.49 o 
  -1  -7  15        3.54        1.68      2.26 o 
  -6  -6  15      192.76      202.03     10.50 o 
  -5  -6  15        0.42        1.36      1.36 o 
  -4  -6  15       28.26       26.42      4.37 o 
  -3  -6  15       14.47       18.82      2.18 o 
  -2  -6  15       20.18       26.27      2.51 o 
  -1  -6  15       24.04       20.02      2.16 o 
   0  -6  15        7.67        8.50      1.81 o 
  -7  -5  15      236.65      238.10      7.66 o 
  -6  -5  15       25.29       31.82      3.02 o 
  -5  -5  15       46.21       54.89      3.52 o 
  -4  -5  15        2.32        2.53      1.55 o 
  -3  -5  15        1.08       -0.28      1.54 o 
  -2  -5  15       69.10       67.86      3.40 o 
  -1  -5  15        0.00        0.58      1.04 o 
   0  -5  15        0.15        0.59      0.71 o 
  -7  -4  15      271.03      292.74     14.00 o 
  -6  -4  15       27.23       28.67      2.84 o 
  -5  -4  15        6.12        4.45      1.58 o 
  -4  -4  15      352.40      390.46     10.53 o 
  -3  -4  15       40.56       43.76      5.26 o 
  -2  -4  15        1.90        0.52      1.04 o 
  -1  -4  15       23.52       28.26      2.50 o 
   0  -4  15        0.09        0.58      0.91 o 
  -8  -3  15       45.44       51.36      3.25 o 
  -7  -3  15      151.40      159.67      5.86 o 
  -6  -3  15      205.32      217.82      7.08 o 
  -5  -3  15        2.02        2.56      1.40 o 
  -4  -3  15       21.03       20.40      2.51 o 
  -3  -3  15       37.29       37.71      3.29 o 
  -2  -3  15       37.25       40.12      2.67 o 
  -1  -3  15       91.94      102.95      5.41 o 
   0  -3  15       32.49       30.86      3.35 o 
  -9  -2  15        5.68        2.49      1.78 o 
  -8  -2  15        0.11        0.12      1.17 o 
  -7  -2  15       10.43        7.62      1.74 o 
  -6  -2  15        2.51        1.18      2.03 o 
  -5  -2  15        0.02        0.99      1.21 o 
  -4  -2  15        0.08        0.48      1.23 o 
  -3  -2  15        5.12        3.88      1.50 o 
  -2  -2  15        9.03        7.35      2.69 o 
  -1  -2  15       77.11       77.35      3.52 o 
   0  -2  15       13.35       15.92      1.89 o 
  -9  -1  15        3.18        1.71      1.29 o 
  -8  -1  15       78.35       78.88      3.98 o 
  -7  -1  15      186.67      178.52      6.52 o 
  -6  -1  15       26.94       26.47      2.70 o 
  -5  -1  15       11.93       10.30      2.88 o 
  -4  -1  15       31.98       36.09      3.11 o 
  -3  -1  15        0.31        1.10      2.94 o 
  -2  -1  15        0.08        1.01      1.02 o 
  -1  -1  15       36.46       38.16      3.74 o 
   0  -1  15       28.95       25.75      2.33 o 
  -9   0  15       32.56       37.70      3.05 o 
  -8   0  15      148.37      169.74      8.93 o 
  -7   0  15        2.11        3.82      1.50 o 
  -6   0  15       17.62       20.64      2.38 o 
  -5   0  15       10.34        7.81      1.71 o 
  -4   0  15       16.79       16.54      2.27 o 
  -3   0  15        9.05       11.19      2.30 o 
  -2   0  15        9.37       12.37      3.19 o 
  -1   0  15       16.06       17.59      2.04 o 
  -9   1  15       24.73       25.47      2.56 o 
  -8   1  15        4.29        3.80      1.48 o 
  -7   1  15       25.25       27.34      2.71 o 
  -6   1  15        0.33        0.48      1.27 o 
  -5   1  15        1.08       -0.44      1.30 o 
  -4   1  15       19.84       19.29      2.59 o 
  -3   1  15       11.19        9.50      1.98 o 
  -2   1  15      260.46      287.59     12.23 o 
  -9   2  15        5.86        6.25      2.33 o 
  -8   2  15        1.99        3.40      1.42 o 
  -7   2  15       19.76       18.64      2.52 o 
  -6   2  15       15.74       17.67      2.33 o 
  -5   2  15       85.77       87.67      4.37 o 
  -4   2  15      189.06      196.17      6.84 o 
  -3   2  15       63.27       63.58      3.81 o 
  -2   2  15       38.00       33.62      4.45 o 
  -9   3  15        0.76        2.38      1.56 o 
  -8   3  15       15.99       16.45      2.23 o 
  -7   3  15        0.00        0.76      1.32 o 
  -6   3  15       35.76       38.71      3.34 o 
  -5   3  15       86.12       88.50      4.40 o 
  -4   3  15        3.72        3.60      1.63 o 
  -8   4  15       13.54       16.34      3.75 o 
  -7   4  15       31.25       34.04      3.16 o 
  -6   4  15        0.01        1.36      2.65 o 
  -5  -4  16       24.82       26.24      3.38 o 
  -4  -4  16      113.08      125.76      6.93 o 
  -3  -4  16      150.68      171.89      9.48 o 
  -6  -3  16       42.78       42.57      3.44 o 
  -5  -3  16        5.01        4.92      1.65 o 
  -4  -3  16       14.86       18.35      2.52 o 
  -3  -3  16      103.57      117.47      7.61 o 
  -2  -3  16       20.18       19.74      3.86 o 
  -7  -2  16        6.36        9.25      1.90 o 
  -6  -2  16       20.53       14.44      2.17 o 
  -5  -2  16        5.39        5.44      2.92 o 
  -4  -2  16       15.18       13.79      2.26 o 
  -3  -2  16        2.51        2.38      2.47 o 
  -7  -1  16       12.28        9.56      1.85 o 
  -6  -1  16       34.17       32.32      5.60 o 
  -5  -1  16        0.16        2.12      1.44 o 
  -4  -1  16        8.98        7.14      1.89 o 
  -3  -1  16        2.74        1.32      2.36 o 
  -7   0  16       14.32       15.14      2.22 o 
  -6   0  16        1.72        2.52      1.45 o 
  -5   0  16        2.70        3.92      1.59 o 
  -4   0  16        0.45        1.15      1.42 o 
  -7   1  16        0.14        0.24      1.88 o 
  -6   1  16       18.71       21.62      5.13 o 
  -5   1  16        2.21        1.41      1.41 o 
                                                 
